# Supplementary material for: Haplotype analysis incorporating ancestral origins identified novel genetic loci associated with chicken body weight using an advanced intercross line
Source: Genet Sel Evol. 2024 Dec 20;56:78. doi: 10.1186/s12711-024-00946-y (PMC11660596; doi:10.1186/s12711-024-00946-y)
Supplement: Supplementary file 1 — Additional file 1: Table S1. Comparison of phasing results between SHAPEIT and Beagle software. [file 12711_2024_946_MOESM1_ESM.xlsx]

## Sheet: Sheet1
Chr	Consistency
GGA1	0.902
GGA2	0.903
GGA3	0.903
GGA4	0.9
GGA5	0.904
GGA6	0.898
GGA7	0.903
GGA8	0.903
GGA9	0.903
GGA10	0.9
GGA11	0.903
GGA12	0.905
GGA13	0.903
GGA14	0.906
GGA15	0.904
GGA16	0.872
GGA17	0.909
GGA18	0.903
GGA19	0.904
GGA20	0.906
GGA21	0.906
GGA22	0.923
GGA23	0.904
GGA24	0.914
GGA25	0.904
GGA26	0.91
GGA27	0.901
GGA28	0.906
