# Supplementary material for: Haplotype analysis incorporating ancestral origins identified novel genetic loci associated with chicken body weight using an advanced intercross line
Source: Genet Sel Evol. 2024 Dec 20;56:78. doi: 10.1186/s12711-024-00946-y (PMC11660596; doi:10.1186/s12711-024-00946-y)
Supplement: Supplementary file 2 — Additional file 2: Table S2. A set of 324 genes associated with human body weight from GWAS Catalog. [file 12711_2024_946_MOESM2_ESM.xlsx]

## Sheet: Sheet1
Gene name	Pubmed id	Trait	Link
RFC5	31902109	Weight	www.ncbi.nlm.nih.gov/pubmed/31902109
HAS2-AS1	20966902	Weight	www.ncbi.nlm.nih.gov/pubmed/20966902
RPL7P20	20966902	Weight	www.ncbi.nlm.nih.gov/pubmed/20966902
CDK17	20966902	Weight	www.ncbi.nlm.nih.gov/pubmed/20966902
SQOR	20966902	Weight	www.ncbi.nlm.nih.gov/pubmed/20966902
ANAPC4	20966902	Weight	www.ncbi.nlm.nih.gov/pubmed/20966902
LINC01739	20966902	Weight	www.ncbi.nlm.nih.gov/pubmed/20966902
PCDH15	20966902	Weight	www.ncbi.nlm.nih.gov/pubmed/20966902
GABRB1	23251661	Obesity-related traits	www.ncbi.nlm.nih.gov/pubmed/23251661
TRAV39	23251661	Obesity-related traits	www.ncbi.nlm.nih.gov/pubmed/23251661
WDR59	23251661	Obesity-related traits	www.ncbi.nlm.nih.gov/pubmed/23251661
LDHBP3	23251661	Obesity-related traits	www.ncbi.nlm.nih.gov/pubmed/23251661
TAFA2	23251661	Obesity-related traits	www.ncbi.nlm.nih.gov/pubmed/23251661
CPVL	23251661	Obesity-related traits	www.ncbi.nlm.nih.gov/pubmed/23251661
FAS	23251661	Obesity-related traits	www.ncbi.nlm.nih.gov/pubmed/23251661
UBXN7	23251661	Obesity-related traits	www.ncbi.nlm.nih.gov/pubmed/23251661
RPL4P5	23251661	Obesity-related traits	www.ncbi.nlm.nih.gov/pubmed/23251661
Y_RNA	23251661	Obesity-related traits	www.ncbi.nlm.nih.gov/pubmed/23251661
ADGRV1	23251661	Obesity-related traits	www.ncbi.nlm.nih.gov/pubmed/23251661
ANLN	23251661	Obesity-related traits	www.ncbi.nlm.nih.gov/pubmed/23251661
NBEAL1	23251661	Obesity-related traits	www.ncbi.nlm.nih.gov/pubmed/23251661
TFPT	23251661	Obesity-related traits	www.ncbi.nlm.nih.gov/pubmed/23251661
CLEC20A	23251661	Obesity-related traits	www.ncbi.nlm.nih.gov/pubmed/23251661
TMEM45B	23251661	Obesity-related traits	www.ncbi.nlm.nih.gov/pubmed/23251661
RBFOX1	23251661	Obesity-related traits	www.ncbi.nlm.nih.gov/pubmed/23251661
PDCL	23251661	Obesity-related traits	www.ncbi.nlm.nih.gov/pubmed/23251661
MOXD1	23251661	Obesity-related traits	www.ncbi.nlm.nih.gov/pubmed/23251661
PRDM5	23251661	Obesity-related traits	www.ncbi.nlm.nih.gov/pubmed/23251661
PATJ	23251661	Obesity-related traits	www.ncbi.nlm.nih.gov/pubmed/23251661
ALDH1A2	23251661	Obesity-related traits	www.ncbi.nlm.nih.gov/pubmed/23251661
LINC00587	23251661	Obesity-related traits	www.ncbi.nlm.nih.gov/pubmed/23251661
TPM1	23251661	Obesity-related traits	www.ncbi.nlm.nih.gov/pubmed/23251661
CDKAL1	23251661	Obesity-related traits	www.ncbi.nlm.nih.gov/pubmed/23251661
COL4A1	23251661	Obesity-related traits	www.ncbi.nlm.nih.gov/pubmed/23251661
KRT18P9	34054925	Weight	www.ncbi.nlm.nih.gov/pubmed/34054925
HMGA1	34054925	Weight	www.ncbi.nlm.nih.gov/pubmed/34054925
CYCSP55	34054925	Weight	www.ncbi.nlm.nih.gov/pubmed/34054925
NAA25	34054925	Weight	www.ncbi.nlm.nih.gov/pubmed/34054925
HECTD4	34054925	Weight	www.ncbi.nlm.nih.gov/pubmed/34054925
BRAP	34054925	Weight	www.ncbi.nlm.nih.gov/pubmed/34054925
CUX2	34054925	Weight	www.ncbi.nlm.nih.gov/pubmed/34054925
INTS12	28548082	Weight	www.ncbi.nlm.nih.gov/pubmed/28548082
CDKN2B-AS1	32902719	Weight	www.ncbi.nlm.nih.gov/pubmed/32902719
MSRA	30108283	Weight	www.ncbi.nlm.nih.gov/pubmed/30108283
INS-IGF2	30166351	Anthropometric traits	www.ncbi.nlm.nih.gov/pubmed/30166351
GPRC5B	30166351	Anthropometric traits	www.ncbi.nlm.nih.gov/pubmed/30166351
LINC00051	34074324	Weight	www.ncbi.nlm.nih.gov/pubmed/34074324
ABCC8	34074324	Weight	www.ncbi.nlm.nih.gov/pubmed/34074324
RPL18P13	34074324	Weight	www.ncbi.nlm.nih.gov/pubmed/34074324
PCSK5	34074324	Weight	www.ncbi.nlm.nih.gov/pubmed/34074324
ARHGEF7	34074324	Weight	www.ncbi.nlm.nih.gov/pubmed/34074324
MEX3C	34074324	Weight	www.ncbi.nlm.nih.gov/pubmed/34074324
Y_RNA	23251661	Obesity-related traits	www.ncbi.nlm.nih.gov/pubmed/23251661
C3orf38	34074324	Weight	www.ncbi.nlm.nih.gov/pubmed/34074324
MECOM	34074324	Weight	www.ncbi.nlm.nih.gov/pubmed/34074324
SGK2	34074324	Weight	www.ncbi.nlm.nih.gov/pubmed/34074324
QRFPR	34074324	Weight	www.ncbi.nlm.nih.gov/pubmed/34074324
PDZD2	34074324	Weight	www.ncbi.nlm.nih.gov/pubmed/34074324
FTO	17658951	Obesity-related traits	www.ncbi.nlm.nih.gov/pubmed/17658951
TRIM24	19197348	Quantitative traits	www.ncbi.nlm.nih.gov/pubmed/19197348
ARHGAP15	19197348	Quantitative traits	www.ncbi.nlm.nih.gov/pubmed/19197348
NCR3	19079260	Weight	www.ncbi.nlm.nih.gov/pubmed/19079260
SH2B1	19079260	Weight	www.ncbi.nlm.nih.gov/pubmed/19079260
BCDIN3D	19079260	Weight	www.ncbi.nlm.nih.gov/pubmed/19079260
BDNF-AS	19079260	Weight	www.ncbi.nlm.nih.gov/pubmed/19079260
BDNF-AS	19079260	Weight	www.ncbi.nlm.nih.gov/pubmed/19079260
KCTD15	19079260	Weight	www.ncbi.nlm.nih.gov/pubmed/19079260
RNU4-17P	19079260	Weight	www.ncbi.nlm.nih.gov/pubmed/19079260
NEGR1	19079260	Weight	www.ncbi.nlm.nih.gov/pubmed/19079260
EEF1A1P11	19079260	Weight	www.ncbi.nlm.nih.gov/pubmed/19079260
CEP120	19079260	Weight	www.ncbi.nlm.nih.gov/pubmed/19079260
MTIF3	19079260	Weight	www.ncbi.nlm.nih.gov/pubmed/19079260
CRYZL2P	19079260	Weight	www.ncbi.nlm.nih.gov/pubmed/19079260
DGKG	19079260	Weight	www.ncbi.nlm.nih.gov/pubmed/19079260
LINC01875	19079260	Weight	www.ncbi.nlm.nih.gov/pubmed/19079260
DUSP29	19851299	Weight	www.ncbi.nlm.nih.gov/pubmed/19851299
CEP112	19851299	Weight	www.ncbi.nlm.nih.gov/pubmed/19851299
FAM214B	19851299	Weight	www.ncbi.nlm.nih.gov/pubmed/19851299
LPP	19851299	Weight	www.ncbi.nlm.nih.gov/pubmed/19851299
OR2Y1	19851299	Weight	www.ncbi.nlm.nih.gov/pubmed/19851299
BICD1	19851299	Weight	www.ncbi.nlm.nih.gov/pubmed/19851299
C1QTNF9B	19851299	Weight	www.ncbi.nlm.nih.gov/pubmed/19851299
ADAMTS14	19851299	Weight	www.ncbi.nlm.nih.gov/pubmed/19851299
FXNP1	28552196	Weight	www.ncbi.nlm.nih.gov/pubmed/28552196
UBE2V1P7	28552196	Weight	www.ncbi.nlm.nih.gov/pubmed/28552196
RMI2	28552196	Weight	www.ncbi.nlm.nih.gov/pubmed/28552196
RIN2	28552196	Weight	www.ncbi.nlm.nih.gov/pubmed/28552196
FOXO1	28552196	Weight	www.ncbi.nlm.nih.gov/pubmed/28552196
TRIP12	28552196	Weight	www.ncbi.nlm.nih.gov/pubmed/28552196
GABRG3	28552196	Weight	www.ncbi.nlm.nih.gov/pubmed/28552196
STXBP4	28552196	Weight	www.ncbi.nlm.nih.gov/pubmed/28552196
SH3PXD2B	28552196	Weight	www.ncbi.nlm.nih.gov/pubmed/28552196
DLEU7	28552196	Weight	www.ncbi.nlm.nih.gov/pubmed/28552196
BIN2P2	28552196	Weight	www.ncbi.nlm.nih.gov/pubmed/28552196
LINC01182	28552196	Weight	www.ncbi.nlm.nih.gov/pubmed/28552196
CACNA1B	28552196	Weight	www.ncbi.nlm.nih.gov/pubmed/28552196
MACROD2	28552196	Weight	www.ncbi.nlm.nih.gov/pubmed/28552196
H3C9P	28552196	Weight	www.ncbi.nlm.nih.gov/pubmed/28552196
RPGRIP1L	28552196	Weight	www.ncbi.nlm.nih.gov/pubmed/28552196
PLXNA1	28552196	Weight	www.ncbi.nlm.nih.gov/pubmed/28552196
GSTA7P	28552196	Weight	www.ncbi.nlm.nih.gov/pubmed/28552196
TXNDC11	28552196	Weight	www.ncbi.nlm.nih.gov/pubmed/28552196
RAPGEF4-AS1	28552196	Weight	www.ncbi.nlm.nih.gov/pubmed/28552196
BTN1A1	28552196	Weight	www.ncbi.nlm.nih.gov/pubmed/28552196
ZBTB38	28552196	Weight	www.ncbi.nlm.nih.gov/pubmed/28552196
FAIM2	28552196	Weight	www.ncbi.nlm.nih.gov/pubmed/28552196
RMC1	28552196	Weight	www.ncbi.nlm.nih.gov/pubmed/28552196
ILRUN	28552196	Weight	www.ncbi.nlm.nih.gov/pubmed/28552196
LINC02753	28552196	Weight	www.ncbi.nlm.nih.gov/pubmed/28552196
LINC02571	28552196	Weight	www.ncbi.nlm.nih.gov/pubmed/28552196
FHIT	28552196	Weight	www.ncbi.nlm.nih.gov/pubmed/28552196
CDYL	28552196	Weight	www.ncbi.nlm.nih.gov/pubmed/28552196
PRMT7	28552196	Weight	www.ncbi.nlm.nih.gov/pubmed/28552196
LMCD1-AS1	28552196	Weight	www.ncbi.nlm.nih.gov/pubmed/28552196
HIVEP2	28552196	Weight	www.ncbi.nlm.nih.gov/pubmed/28552196
MC4R	28552196	Weight	www.ncbi.nlm.nih.gov/pubmed/28552196
NELL1	28552196	Weight	www.ncbi.nlm.nih.gov/pubmed/28552196
RPL31P12	28552196	Weight	www.ncbi.nlm.nih.gov/pubmed/28552196
FAM50B	28552196	Weight	www.ncbi.nlm.nih.gov/pubmed/28552196
LINC02006	28552196	Weight	www.ncbi.nlm.nih.gov/pubmed/28552196
RN7SL767P	28552196	Weight	www.ncbi.nlm.nih.gov/pubmed/28552196
DLG2	28552196	Weight	www.ncbi.nlm.nih.gov/pubmed/28552196
RFX3	28552196	Weight	www.ncbi.nlm.nih.gov/pubmed/28552196
LINC02384	28552196	Weight	www.ncbi.nlm.nih.gov/pubmed/28552196
NIPBL	28552196	Weight	www.ncbi.nlm.nih.gov/pubmed/28552196
CCSER1	28552196	Weight	www.ncbi.nlm.nih.gov/pubmed/28552196
PAX8	28552196	Weight	www.ncbi.nlm.nih.gov/pubmed/28552196
FOXP2	28552196	Weight	www.ncbi.nlm.nih.gov/pubmed/28552196
LINC01822	28552196	Weight	www.ncbi.nlm.nih.gov/pubmed/28552196
RNA5SP531	28552196	Weight	www.ncbi.nlm.nih.gov/pubmed/28552196
MIR4634	28552196	Weight	www.ncbi.nlm.nih.gov/pubmed/28552196
LACTBL1	28552196	Weight	www.ncbi.nlm.nih.gov/pubmed/28552196
RABEPKP1	28552196	Weight	www.ncbi.nlm.nih.gov/pubmed/28552196
ESRRG	28552196	Weight	www.ncbi.nlm.nih.gov/pubmed/28552196
SPOCK3	28552196	Weight	www.ncbi.nlm.nih.gov/pubmed/28552196
MRPS5P4	28552196	Weight	www.ncbi.nlm.nih.gov/pubmed/28552196
DPY19L2	28552196	Weight	www.ncbi.nlm.nih.gov/pubmed/28552196
UBIAD1	28552196	Weight	www.ncbi.nlm.nih.gov/pubmed/28552196
LINC01149	28552196	Weight	www.ncbi.nlm.nih.gov/pubmed/28552196
RNU6-330P	28552196	Weight	www.ncbi.nlm.nih.gov/pubmed/28552196
GABRG3	28552196	Weight	www.ncbi.nlm.nih.gov/pubmed/28552196
BTN3A2	28552196	Weight	www.ncbi.nlm.nih.gov/pubmed/28552196
LHFPL3-AS1	28552196	Weight	www.ncbi.nlm.nih.gov/pubmed/28552196
PRR16	28552196	Weight	www.ncbi.nlm.nih.gov/pubmed/28552196
PIGU	28552196	Weight	www.ncbi.nlm.nih.gov/pubmed/28552196
ECE1	28552196	Weight	www.ncbi.nlm.nih.gov/pubmed/28552196
FOXO3	28552196	Weight	www.ncbi.nlm.nih.gov/pubmed/28552196
RNU6ATAC37P	28552196	Weight	www.ncbi.nlm.nih.gov/pubmed/28552196
PPIAP83	28552196	Weight	www.ncbi.nlm.nih.gov/pubmed/28552196
RELCH	28552196	Weight	www.ncbi.nlm.nih.gov/pubmed/28552196
HIVEP1	28552196	Weight	www.ncbi.nlm.nih.gov/pubmed/28552196
RTTN	28552196	Weight	www.ncbi.nlm.nih.gov/pubmed/28552196
CSNKA2IP	28552196	Weight	www.ncbi.nlm.nih.gov/pubmed/28552196
NLGN1	28552196	Weight	www.ncbi.nlm.nih.gov/pubmed/28552196
NUP160	28552196	Weight	www.ncbi.nlm.nih.gov/pubmed/28552196
SLC12A7	28552196	Weight	www.ncbi.nlm.nih.gov/pubmed/28552196
NIFKP3	28552196	Weight	www.ncbi.nlm.nih.gov/pubmed/28552196
GRIK2	28552196	Weight	www.ncbi.nlm.nih.gov/pubmed/28552196
BCL7A	28552196	Weight	www.ncbi.nlm.nih.gov/pubmed/28552196
LCORL	28552196	Weight	www.ncbi.nlm.nih.gov/pubmed/28552196
STK39	28552196	Weight	www.ncbi.nlm.nih.gov/pubmed/28552196
WDR70	28552196	Weight	www.ncbi.nlm.nih.gov/pubmed/28552196
PRMT6	28552196	Weight	www.ncbi.nlm.nih.gov/pubmed/28552196
CPNE5	28552196	Weight	www.ncbi.nlm.nih.gov/pubmed/28552196
HIF3A	28552196	Weight	www.ncbi.nlm.nih.gov/pubmed/28552196
EFCAB8	28552196	Weight	www.ncbi.nlm.nih.gov/pubmed/28552196
LINC01876	28552196	Weight	www.ncbi.nlm.nih.gov/pubmed/28552196
NUCKS1	28552196	Weight	www.ncbi.nlm.nih.gov/pubmed/28552196
RIN2	28552196	Weight	www.ncbi.nlm.nih.gov/pubmed/28552196
GLCCI1	28552196	Weight	www.ncbi.nlm.nih.gov/pubmed/28552196
ZMIZ1-AS1	28552196	Weight	www.ncbi.nlm.nih.gov/pubmed/28552196
RIT2	28552196	Weight	www.ncbi.nlm.nih.gov/pubmed/28552196
Metazoa_SRP	28552196	Weight	www.ncbi.nlm.nih.gov/pubmed/28552196
TMEM241	28552196	Weight	www.ncbi.nlm.nih.gov/pubmed/28552196
THSD7B	28552196	Weight	www.ncbi.nlm.nih.gov/pubmed/28552196
BSDC1	28552196	Weight	www.ncbi.nlm.nih.gov/pubmed/28552196
NEK11	28552196	Weight	www.ncbi.nlm.nih.gov/pubmed/28552196
LINC01648	28552196	Weight	www.ncbi.nlm.nih.gov/pubmed/28552196
TBC1D1	28552196	Weight	www.ncbi.nlm.nih.gov/pubmed/28552196
LINC01865	28552196	Weight	www.ncbi.nlm.nih.gov/pubmed/28552196
VAT1L	28552196	Weight	www.ncbi.nlm.nih.gov/pubmed/28552196
ZBTB7C	28552196	Weight	www.ncbi.nlm.nih.gov/pubmed/28552196
RBMS1	28552196	Weight	www.ncbi.nlm.nih.gov/pubmed/28552196
RNA5SP31	28552196	Weight	www.ncbi.nlm.nih.gov/pubmed/28552196
TUBBP2	28552196	Weight	www.ncbi.nlm.nih.gov/pubmed/28552196
PALM2AKAP2	28552196	Weight	www.ncbi.nlm.nih.gov/pubmed/28552196
LGR4-AS1	28552196	Weight	www.ncbi.nlm.nih.gov/pubmed/28552196
CBLC	28552196	Weight	www.ncbi.nlm.nih.gov/pubmed/28552196
LINC02853	28552196	Weight	www.ncbi.nlm.nih.gov/pubmed/28552196
ATXN10	28552196	Weight	www.ncbi.nlm.nih.gov/pubmed/28552196
PAX2	28552196	Weight	www.ncbi.nlm.nih.gov/pubmed/28552196
CTNNA3	28552196	Weight	www.ncbi.nlm.nih.gov/pubmed/28552196
GDF5	28552196	Weight	www.ncbi.nlm.nih.gov/pubmed/28552196
LINC00678	28552196	Weight	www.ncbi.nlm.nih.gov/pubmed/28552196
CDK6	28552196	Weight	www.ncbi.nlm.nih.gov/pubmed/28552196
NRXN3	28552196	Weight	www.ncbi.nlm.nih.gov/pubmed/28552196
SEC16B	28552196	Weight	www.ncbi.nlm.nih.gov/pubmed/28552196
ADCY9	28552196	Weight	www.ncbi.nlm.nih.gov/pubmed/28552196
PRKD1	28552196	Weight	www.ncbi.nlm.nih.gov/pubmed/28552196
DTX2P1-UPK3BP1-PMS2P11	28552196	Weight	www.ncbi.nlm.nih.gov/pubmed/28552196
CADM2	28552196	Weight	www.ncbi.nlm.nih.gov/pubmed/28552196
ATXN2L	28552196	Weight	www.ncbi.nlm.nih.gov/pubmed/28552196
BDNF-AS	19079260	Weight	www.ncbi.nlm.nih.gov/pubmed/19079260
H3C4	28552196	Weight	www.ncbi.nlm.nih.gov/pubmed/28552196
PXYLP1	28552196	Weight	www.ncbi.nlm.nih.gov/pubmed/28552196
POC5	28552196	Weight	www.ncbi.nlm.nih.gov/pubmed/28552196
CALCR	28552196	Weight	www.ncbi.nlm.nih.gov/pubmed/28552196
TMEM18	28552196	Weight	www.ncbi.nlm.nih.gov/pubmed/28552196
SH3RF1	28552196	Weight	www.ncbi.nlm.nih.gov/pubmed/28552196
RNU6-567P	28552196	Weight	www.ncbi.nlm.nih.gov/pubmed/28552196
MICA	28552196	Weight	www.ncbi.nlm.nih.gov/pubmed/28552196
RN7SL592P	28552196	Weight	www.ncbi.nlm.nih.gov/pubmed/28552196
TLL1	28552196	Weight	www.ncbi.nlm.nih.gov/pubmed/28552196
FBXL17	28552196	Weight	www.ncbi.nlm.nih.gov/pubmed/28552196
E2F7	28552196	Weight	www.ncbi.nlm.nih.gov/pubmed/28552196
LINC01572	28552196	Weight	www.ncbi.nlm.nih.gov/pubmed/28552196
ITPR1	28552196	Weight	www.ncbi.nlm.nih.gov/pubmed/28552196
KIAA1328	28552196	Weight	www.ncbi.nlm.nih.gov/pubmed/28552196
RPL39L	28552196	Weight	www.ncbi.nlm.nih.gov/pubmed/28552196
SATB1	28552196	Weight	www.ncbi.nlm.nih.gov/pubmed/28552196
PGP	28552196	Weight	www.ncbi.nlm.nih.gov/pubmed/28552196
COG4	28552196	Weight	www.ncbi.nlm.nih.gov/pubmed/28552196
CPSF2	28552196	Weight	www.ncbi.nlm.nih.gov/pubmed/28552196
SNX10	28552196	Weight	www.ncbi.nlm.nih.gov/pubmed/28552196
ARHGAP8	28552196	Weight	www.ncbi.nlm.nih.gov/pubmed/28552196
RALY	28552196	Weight	www.ncbi.nlm.nih.gov/pubmed/28552196
SPDEF	28552196	Weight	www.ncbi.nlm.nih.gov/pubmed/28552196
MAPK3	28552196	Weight	www.ncbi.nlm.nih.gov/pubmed/28552196
MAP2K5	28552196	Weight	www.ncbi.nlm.nih.gov/pubmed/28552196
LINC00560	28552196	Weight	www.ncbi.nlm.nih.gov/pubmed/28552196
PRKCE	28552196	Weight	www.ncbi.nlm.nih.gov/pubmed/28552196
SECISBP2L	28552196	Weight	www.ncbi.nlm.nih.gov/pubmed/28552196
GNA12	28552196	Weight	www.ncbi.nlm.nih.gov/pubmed/28552196
ZC2HC1A	28552196	Weight	www.ncbi.nlm.nih.gov/pubmed/28552196
ZNF341	28552196	Weight	www.ncbi.nlm.nih.gov/pubmed/28552196
KCNE4	28552196	Weight	www.ncbi.nlm.nih.gov/pubmed/28552196
KAZN	28552196	Weight	www.ncbi.nlm.nih.gov/pubmed/28552196
NFATC2	28552196	Weight	www.ncbi.nlm.nih.gov/pubmed/28552196
PCM1	28552196	Weight	www.ncbi.nlm.nih.gov/pubmed/28552196
L3MBTL3	28552196	Weight	www.ncbi.nlm.nih.gov/pubmed/28552196
POM121L2	28552196	Weight	www.ncbi.nlm.nih.gov/pubmed/28552196
NFIC	28552196	Weight	www.ncbi.nlm.nih.gov/pubmed/28552196
NRG1	28552196	Weight	www.ncbi.nlm.nih.gov/pubmed/28552196
DOCK1	28552196	Weight	www.ncbi.nlm.nih.gov/pubmed/28552196
RPL21P38	28552196	Weight	www.ncbi.nlm.nih.gov/pubmed/28552196
PDXDC1	28552196	Weight	www.ncbi.nlm.nih.gov/pubmed/28552196
PTPRT	28552196	Weight	www.ncbi.nlm.nih.gov/pubmed/28552196
LINC01517	28552196	Weight	www.ncbi.nlm.nih.gov/pubmed/28552196
RASA2	28552196	Weight	www.ncbi.nlm.nih.gov/pubmed/28552196
MAN1A1	28552196	Weight	www.ncbi.nlm.nih.gov/pubmed/28552196
CLIP1	28552196	Weight	www.ncbi.nlm.nih.gov/pubmed/28552196
SPOCK1	28552196	Weight	www.ncbi.nlm.nih.gov/pubmed/28552196
EPHA6	28552196	Weight	www.ncbi.nlm.nih.gov/pubmed/28552196
LINC02501	28552196	Weight	www.ncbi.nlm.nih.gov/pubmed/28552196
TACR1	28552196	Weight	www.ncbi.nlm.nih.gov/pubmed/28552196
RN7SKP11	20966902	Weight	www.ncbi.nlm.nih.gov/pubmed/20966902
TRAV40	23251661	Obesity-related traits	www.ncbi.nlm.nih.gov/pubmed/23251661
CHN2	23251661	Obesity-related traits	www.ncbi.nlm.nih.gov/pubmed/23251661
MIR4679	23251661	Obesity-related traits	www.ncbi.nlm.nih.gov/pubmed/23251661
PPIAP33	23251661	Obesity-related traits	www.ncbi.nlm.nih.gov/pubmed/23251661
AOAH	23251661	Obesity-related traits	www.ncbi.nlm.nih.gov/pubmed/23251661
TEX35	23251661	Obesity-related traits	www.ncbi.nlm.nih.gov/pubmed/23251661
NDNF	23251661	Obesity-related traits	www.ncbi.nlm.nih.gov/pubmed/23251661
LIPC	23251661	Obesity-related traits	www.ncbi.nlm.nih.gov/pubmed/23251661
CYCSP55	34054925	Weight	www.ncbi.nlm.nih.gov/pubmed/34054925
HMGA1	34054925	Weight	www.ncbi.nlm.nih.gov/pubmed/34054925
ARHGEF38	28548082	Weight	www.ncbi.nlm.nih.gov/pubmed/28548082
GPR139	30166351	Anthropometric traits	www.ncbi.nlm.nih.gov/pubmed/30166351
CNTNAP4	34074324	Weight	www.ncbi.nlm.nih.gov/pubmed/34074324
RNU1-46P	34074324	Weight	www.ncbi.nlm.nih.gov/pubmed/34074324
ABCF2P1	34074324	Weight	www.ncbi.nlm.nih.gov/pubmed/34074324
UQCRHP1	19079260	Weight	www.ncbi.nlm.nih.gov/pubmed/19079260
RPL35AP28	19079260	Weight	www.ncbi.nlm.nih.gov/pubmed/19079260
RPL31P12	28552196	Weight	www.ncbi.nlm.nih.gov/pubmed/28552196
RNU6-63P	19079260	Weight	www.ncbi.nlm.nih.gov/pubmed/19079260
SEC16B	28552196	Weight	www.ncbi.nlm.nih.gov/pubmed/28552196
UNC13B	19851299	Weight	www.ncbi.nlm.nih.gov/pubmed/19851299
MGAT1	19851299	Weight	www.ncbi.nlm.nih.gov/pubmed/19851299
ANKRD20A19P	19851299	Weight	www.ncbi.nlm.nih.gov/pubmed/19851299
NRXN3	28552196	Weight	www.ncbi.nlm.nih.gov/pubmed/28552196
RTL3	28552196	Weight	www.ncbi.nlm.nih.gov/pubmed/28552196
HLF	28552196	Weight	www.ncbi.nlm.nih.gov/pubmed/28552196
DLEU1	28552196	Weight	www.ncbi.nlm.nih.gov/pubmed/28552196
BTN3A2	28552196	Weight	www.ncbi.nlm.nih.gov/pubmed/28552196
RNU6-502P	28552196	Weight	www.ncbi.nlm.nih.gov/pubmed/28552196
HLA-B	28552196	Weight	www.ncbi.nlm.nih.gov/pubmed/28552196
TDGF1P4	28552196	Weight	www.ncbi.nlm.nih.gov/pubmed/28552196
U8	28552196	Weight	www.ncbi.nlm.nih.gov/pubmed/28552196
USF3	28552196	Weight	www.ncbi.nlm.nih.gov/pubmed/28552196
ZNF800	28552196	Weight	www.ncbi.nlm.nih.gov/pubmed/28552196
RPL29P19	28552196	Weight	www.ncbi.nlm.nih.gov/pubmed/28552196
TEX46	28552196	Weight	www.ncbi.nlm.nih.gov/pubmed/28552196
HCP5	28552196	Weight	www.ncbi.nlm.nih.gov/pubmed/28552196
NEXMIF	28552196	Weight	www.ncbi.nlm.nih.gov/pubmed/28552196
BTN2A2	28552196	Weight	www.ncbi.nlm.nih.gov/pubmed/28552196
LHFPL3	28552196	Weight	www.ncbi.nlm.nih.gov/pubmed/28552196
RNU6ATAC40P	28552196	Weight	www.ncbi.nlm.nih.gov/pubmed/28552196
PTPRJ	28552196	Weight	www.ncbi.nlm.nih.gov/pubmed/28552196
CTD-3080P12.3	28552196	Weight	www.ncbi.nlm.nih.gov/pubmed/28552196
APOBEC1	28552196	Weight	www.ncbi.nlm.nih.gov/pubmed/28552196
MLXIP	28552196	Weight	www.ncbi.nlm.nih.gov/pubmed/28552196
PPIL1	28552196	Weight	www.ncbi.nlm.nih.gov/pubmed/28552196
NR4A2	28552196	Weight	www.ncbi.nlm.nih.gov/pubmed/28552196
SYT4	28552196	Weight	www.ncbi.nlm.nih.gov/pubmed/28552196
NUCKS1	28552196	Weight	www.ncbi.nlm.nih.gov/pubmed/28552196
RNA5SP456	28552196	Weight	www.ncbi.nlm.nih.gov/pubmed/28552196
LINC00378	28552196	Weight	www.ncbi.nlm.nih.gov/pubmed/28552196
OR7E36P	28552196	Weight	www.ncbi.nlm.nih.gov/pubmed/28552196
WNT7B	28552196	Weight	www.ncbi.nlm.nih.gov/pubmed/28552196
BDNF-AS	19079260	Weight	www.ncbi.nlm.nih.gov/pubmed/19079260
H2AC7	28552196	Weight	www.ncbi.nlm.nih.gov/pubmed/28552196
ZBTB38	28552196	Weight	www.ncbi.nlm.nih.gov/pubmed/28552196
RPS3AP49	28552196	Weight	www.ncbi.nlm.nih.gov/pubmed/28552196
E4F1	28552196	Weight	www.ncbi.nlm.nih.gov/pubmed/28552196
RNU6-366P	28552196	Weight	www.ncbi.nlm.nih.gov/pubmed/28552196
PRR5	28552196	Weight	www.ncbi.nlm.nih.gov/pubmed/28552196
CORO1A	28552196	Weight	www.ncbi.nlm.nih.gov/pubmed/28552196
AMZ1	28552196	Weight	www.ncbi.nlm.nih.gov/pubmed/28552196
LINC01874	28552196	Weight	www.ncbi.nlm.nih.gov/pubmed/28552196
DYNC1I2	28552196	Weight	www.ncbi.nlm.nih.gov/pubmed/28552196
NTAN1	28552196	Weight	www.ncbi.nlm.nih.gov/pubmed/28552196
LINC02618	28552196	Weight	www.ncbi.nlm.nih.gov/pubmed/28552196
