# Supplementary material for: Haplotype analysis incorporating ancestral origins identified novel genetic loci associated with chicken body weight using an advanced intercross line
Source: Genet Sel Evol. 2024 Dec 20;56:78. doi: 10.1186/s12711-024-00946-y (PMC11660596; doi:10.1186/s12711-024-00946-y)
Supplement: Supplementary file 4 — Additional file 4: Table S3. The genetic map of chicken. [file 12711_2024_946_MOESM4_ESM.xlsx]

## Sheet: Sheet1
Chr	physical position	genetic distance (cM)
GGA1	405985	1.477
GGA1	438651	1.8425
GGA1	470653	3.387
GGA1	521338	3.7205
GGA1	631590	4.4825
GGA1	1151299	4.7935
GGA1	1204639	5.1065
GGA1	1286284	5.826
GGA1	1376978	6.131
GGA1	1453878	6.2325
GGA1	1506400	6.4365
GGA1	1539039	6.64
GGA1	1606590	6.7415
GGA1	1661568	6.8435
GGA1	1675334	6.945
GGA1	1772611	7.0455
GGA1	1787560	7.146
GGA1	1808568	7.246
GGA1	2074129	7.3465
GGA1	2142836	7.547
GGA1	2232976	7.9495
GGA1	2627818	8.2505
GGA1	2758342	8.348
GGA1	2926636	8.4455
GGA1	3004225	8.744
GGA1	3129911	8.8415
GGA1	3393760	8.939
GGA1	3683312	9.0365
GGA1	3787817	9.329
GGA1	3825440	9.4265
GGA1	3861213	9.8175
GGA1	3915532	9.915
GGA1	3964724	10.012
GGA1	4268815	10.1095
GGA1	4295037	10.5005
GGA1	4382897	10.598
GGA1	4560986	10.7935
GGA1	4808292	11.1845
GGA1	4828939	11.282
GGA1	4898887	11.477
GGA1	5333477	11.672
GGA1	5381214	11.7695
GGA1	5738833	11.8665
GGA1	6066774	12.159
GGA1	6122573	12.2565
GGA1	6266266	12.354
GGA1	6391357	12.4515
GGA1	6484611	12.549
GGA1	6727251	12.6465
GGA1	6876218	12.744
GGA1	6997696	13.135
GGA1	7120352	13.3305
GGA1	7148729	13.428
GGA1	7270189	13.721
GGA1	7306534	14.111
GGA1	7520275	14.404
GGA1	7541627	14.697
GGA1	7606916	14.7945
GGA1	7698696	14.892
GGA1	7738414	14.9895
GGA1	7850147	15.1845
GGA1	7974301	15.3795
GGA1	8095071	15.477
GGA1	8260156	15.5745
GGA1	8455037	15.672
GGA1	8495439	15.867
GGA1	8652290	15.9645
GGA1	8762510	16.062
GGA1	9375220	16.1595
GGA1	9408938	16.354
GGA1	10254410	16.5495
GGA1	10600841	16.647
GGA1	10797608	16.7445
GGA1	10882283	16.842
GGA1	10950195	16.9395
GGA1	11144888	17.037
GGA1	11493569	17.1345
GGA1	11516545	17.232
GGA1	11591806	17.3295
GGA1	12143469	17.427
GGA1	12190056	17.9155
GGA1	12283226	18.013
GGA1	12359424	18.208
GGA1	12428333	18.4025
GGA1	12470072	18.8925
GGA1	12496844	19.3815
GGA1	12509860	19.675
GGA1	12548179	19.87
GGA1	12715571	19.9675
GGA1	12752611	20.1625
GGA1	12768827	20.26
GGA1	12886509	20.4545
GGA1	12978800	20.552
GGA1	13006012	20.747
GGA1	13284485	21.1375
GGA1	13357857	21.235
GGA1	13432418	21.4305
GGA1	13641730	21.528
GGA1	13791880	21.6255
GGA1	13897978	21.723
GGA1	13907020	21.8205
GGA1	13935831	21.918
GGA1	14075439	22.0155
GGA1	14101262	22.113
GGA1	14257450	22.308
GGA1	14288818	22.6005
GGA1	14323304	22.893
GGA1	14376933	22.9905
GGA1	14449026	23.088
GGA1	14528699	23.1855
GGA1	14567536	23.283
GGA1	14864237	23.4785
GGA1	15099079	23.576
GGA1	15104360	23.7715
GGA1	15206434	23.869
GGA1	15220185	24.064
GGA1	15277024	24.3575
GGA1	15331989	24.6495
GGA1	15380135	24.8445
GGA1	15404832	24.942
GGA1	15461791	25.0395
GGA1	15532519	25.137
GGA1	15602845	25.2345
GGA1	15622708	25.6255
GGA1	15806579	25.723
GGA1	16068614	25.8205
GGA1	16098748	25.918
GGA1	16148891	26.0155
GGA1	16197949	26.113
GGA1	16226240	26.2105
GGA1	16228836	26.308
GGA1	16847616	26.5035
GGA1	16957503	26.894
GGA1	17008318	26.9915
GGA1	17251908	27.187
GGA1	17494238	27.6755
GGA1	18627353	27.9685
GGA1	18899084	28.1635
GGA1	19376307	28.261
GGA1	19656232	28.3585
GGA1	19786834	28.456
GGA1	19986110	28.553
GGA1	20017325	28.6505
GGA1	20218336	28.8455
GGA1	20338171	28.943
GGA1	20376228	29.1385
GGA1	20417677	29.236
GGA1	20511309	29.3335
GGA1	20550696	29.5285
GGA1	20661168	29.724
GGA1	20769405	29.8215
GGA1	20804801	29.919
GGA1	20934030	30.0165
GGA1	21094865	30.114
GGA1	21128956	30.2115
GGA1	21714945	30.309
GGA1	21767893	30.4065
GGA1	21790122	30.504
GGA1	22011296	30.6015
GGA1	22319742	30.992
GGA1	22361598	31.1875
GGA1	22408816	31.285
GGA1	22479611	31.4795
GGA1	22666571	31.675
GGA1	22756345	31.7725
GGA1	22814058	31.968
GGA1	22850060	32.0655
GGA1	22950549	32.2605
GGA1	22988953	33.1445
GGA1	23051790	33.242
GGA1	23229049	33.5345
GGA1	23271892	33.632
GGA1	23287728	34.9135
GGA1	23331846	36.3975
GGA1	23380952	36.69
GGA1	23441236	39.697
GGA1	23601222	45.907
GGA1	23858985	46.595
GGA1	24181671	48.863
GGA1	24215701	49.947
GGA1	24257359	52.751
GGA1	24474884	53.4375
GGA1	24599665	53.6325
GGA1	24638428	53.828
GGA1	24768877	53.9255
GGA1	24801905	54.218
GGA1	24829163	54.6095
GGA1	25117400	54.7065
GGA1	25158077	54.804
GGA1	25170339	54.999
GGA1	25239378	55.0965
GGA1	25318546	55.1935
GGA1	25438079	55.291
GGA1	25803265	55.486
GGA1	25950047	55.779
GGA1	26037714	56.0725
GGA1	26058976	56.268
GGA1	26109648	56.3655
GGA1	26201118	56.4625
GGA1	26333650	56.56
GGA1	26500640	56.6575
GGA1	26697587	56.755
GGA1	26737579	56.8525
GGA1	26845677	56.95
GGA1	26891598	57.145
GGA1	26976759	57.2425
GGA1	27020362	57.34
GGA1	27071726	57.4375
GGA1	27116904	57.731
GGA1	27318556	57.8285
GGA1	27486768	57.926
GGA1	27523822	58.0235
GGA1	27674375	58.2185
GGA1	27777343	58.316
GGA1	27811612	58.4135
GGA1	27948931	58.511
GGA1	28130385	58.6085
GGA1	28581931	58.9995
GGA1	28666163	59.097
GGA1	28820113	59.292
GGA1	29205354	59.3895
GGA1	29238535	59.6825
GGA1	29362559	59.8775
GGA1	29518865	59.975
GGA1	29732000	60.0725
GGA1	29742537	60.17
GGA1	29797485	60.365
GGA1	29938114	60.56
GGA1	30110902	60.8535
GGA1	30174529	61.146
GGA1	30290070	61.3415
GGA1	30368703	61.439
GGA1	30590936	61.5365
GGA1	30717118	61.634
GGA1	30844061	61.9265
GGA1	30979697	62.122
GGA1	31016128	62.2195
GGA1	31040993	62.61
GGA1	31115975	62.7075
GGA1	31232691	62.805
GGA1	31261914	63.098
GGA1	31352885	63.3915
GGA1	31480274	63.489
GGA1	31582347	63.5865
GGA1	31673400	63.6835
GGA1	31941372	63.781
GGA1	32903487	63.8785
GGA1	32954849	64.074
GGA1	33040266	64.1715
GGA1	33148711	64.269
GGA1	33225633	64.3665
GGA1	33248713	64.464
GGA1	33266786	64.5615
GGA1	33314003	64.659
GGA1	33463653	64.7565
GGA1	33524295	64.854
GGA1	33610786	64.9515
GGA1	33677528	65.049
GGA1	33692635	65.1465
GGA1	33750285	65.244
GGA1	33770081	65.341
GGA1	33837518	65.4385
GGA1	33892818	65.536
GGA1	33969977	65.926
GGA1	34071582	66.1215
GGA1	34247056	66.3165
GGA1	34293333	66.414
GGA1	34303051	66.5115
GGA1	34350557	66.7065
GGA1	34530255	66.804
GGA1	34657356	66.9015
GGA1	34695996	66.999
GGA1	34768515	67.0965
GGA1	34813513	67.194
GGA1	34833122	67.2915
GGA1	34868577	67.5845
GGA1	34930072	67.8775
GGA1	34987283	68.072
GGA1	35077606	68.1695
GGA1	35135955	68.2665
GGA1	35238797	68.4615
GGA1	35322805	68.559
GGA1	35476200	68.754
GGA1	35822462	69.145
GGA1	36051324	69.2425
GGA1	36092969	69.4375
GGA1	36148632	69.633
GGA1	36192243	69.7305
GGA1	36236630	69.828
GGA1	36376817	70.219
GGA1	36624402	70.3165
GGA1	36968940	70.805
GGA1	36995202	70.9025
GGA1	37017961	71.1955
GGA1	37451681	71.293
GGA1	37693546	71.3905
GGA1	37718000	71.6835
GGA1	37819198	71.8785
GGA1	37864414	71.9755
GGA1	37909979	72.073
GGA1	37949607	72.6605
GGA1	38015378	72.8555
GGA1	38031076	73.541
GGA1	38176676	73.6385
GGA1	38213613	73.9315
GGA1	38228319	74.1265
GGA1	38257366	74.2235
GGA1	38293441	74.419
GGA1	38359543	74.6145
GGA1	38421613	74.712
GGA1	38503395	74.8095
GGA1	38588552	74.907
GGA1	38650469	75.0045
GGA1	38664315	75.102
GGA1	38715421	75.3945
GGA1	38947830	75.688
GGA1	39236624	75.883
GGA1	39304012	76.177
GGA1	39647744	76.2745
GGA1	39742395	76.3715
GGA1	39863519	76.469
GGA1	39989202	76.5665
GGA1	40176481	76.664
GGA1	40351224	76.7615
GGA1	40385702	76.859
GGA1	40551891	77.152
GGA1	40687472	77.2495
GGA1	40771716	77.347
GGA1	40907477	77.4445
GGA1	41164722	77.7375
GGA1	41815082	78.1275
GGA1	41830043	78.323
GGA1	42260670	78.7135
GGA1	43389710	78.9085
GGA1	43417973	79.006
GGA1	43599055	79.1035
GGA1	43644644	79.3975
GGA1	44354770	79.6895
GGA1	44466898	79.787
GGA1	44493161	79.9825
GGA1	44627823	80.4715
GGA1	44638445	80.6665
GGA1	44723784	80.9595
GGA1	44981966	81.1545
GGA1	45120443	81.252
GGA1	45213294	81.447
GGA1	45275933	81.5445
GGA1	45303150	81.642
GGA1	45326168	81.7395
GGA1	45393613	81.837
GGA1	45515784	81.9345
GGA1	45554751	82.032
GGA1	45652385	82.227
GGA1	45706493	82.3245
GGA1	45709340	82.422
GGA1	45731719	82.9115
GGA1	45738570	83.4
GGA1	45763639	83.4975
GGA1	45827654	83.595
GGA1	45885386	83.8885
GGA1	45961973	84.084
GGA1	45987261	84.1815
GGA1	46084327	84.3765
GGA1	46298214	84.474
GGA1	46329315	84.669
GGA1	46342919	84.7665
GGA1	46461151	84.864
GGA1	46489192	85.059
GGA1	46559961	85.45
GGA1	46597007	85.547
GGA1	46762411	85.742
GGA1	46805199	85.8395
GGA1	46868699	85.937
GGA1	46886896	86.0345
GGA1	46950742	86.1315
GGA1	47166796	86.229
GGA1	47236424	86.424
GGA1	47383836	87.2055
GGA1	47578980	87.695
GGA1	47758247	87.89
GGA1	47819071	88.0855
GGA1	47914973	88.2805
GGA1	47974140	88.5735
GGA1	48014023	88.6705
GGA1	48056412	88.768
GGA1	48083265	88.8655
GGA1	48122652	88.963
GGA1	48162632	89.2555
GGA1	48221063	89.5485
GGA1	48300666	89.646
GGA1	48430501	89.7435
GGA1	48443475	89.841
GGA1	48596858	89.9385
GGA1	48756103	90.036
GGA1	49314015	90.329
GGA1	49437139	90.4265
GGA1	49560233	90.6215
GGA1	49580063	91.012
GGA1	49752339	91.8955
GGA1	50039453	92.0905
GGA1	50254497	92.2855
GGA1	50284782	92.4805
GGA1	50473651	92.578
GGA1	50547239	92.6755
GGA1	50568162	92.773
GGA1	50738599	92.8705
GGA1	50818946	92.968
GGA1	50866974	93.36
GGA1	50973948	93.8475
GGA1	51159629	94.433
GGA1	51248479	94.628
GGA1	51399333	95.019
GGA1	51459612	95.1165
GGA1	51590473	95.3115
GGA1	51812499	95.409
GGA1	51894238	95.5065
GGA1	51962343	95.604
GGA1	51998367	96.1915
GGA1	52044308	96.289
GGA1	52083699	96.681
GGA1	52195785	96.7785
GGA1	52486611	96.876
GGA1	52876995	97.267
GGA1	52918035	97.8555
GGA1	53025892	97.9525
GGA1	53174560	98.05
GGA1	53182032	98.441
GGA1	53235875	98.5385
GGA1	53364204	98.832
GGA1	53426582	99.125
GGA1	53453303	99.2225
GGA1	53710417	99.32
GGA1	53727016	99.515
GGA1	53783842	99.906
GGA1	53955438	100.101
GGA1	54074058	100.492
GGA1	54135358	100.688
GGA1	54342184	100.785
GGA1	54432709	100.882
GGA1	54470266	101.175
GGA1	54537034	101.273
GGA1	54563781	101.566
GGA1	54696973	101.663
GGA1	54764255	102.053
GGA1	54844986	102.15
GGA1	54953019	102.346
GGA1	55131995	102.541
GGA1	55266770	102.834
GGA1	55319183	102.931
GGA1	55440991	103.126
GGA1	55485057	103.419
GGA1	55535852	103.712
GGA1	55592335	103.906
GGA1	56011000	104.004
GGA1	56082266	104.102
GGA1	56134873	104.297
GGA1	56152085	104.394
GGA1	56220408	104.785
GGA1	56482323	104.882
GGA1	56746022	105.078
GGA1	57373074	105.37
GGA1	57826403	105.468
GGA1	58708965	105.565
GGA1	59085835	105.761
GGA1	59528261	105.858
GGA1	59640602	105.956
GGA1	59797469	106.151
GGA1	60687661	106.346
GGA1	60732111	106.638
GGA1	61040507	106.931
GGA1	61315625	107.127
GGA1	61347961	107.225
GGA1	61448290	107.322
GGA1	61509412	107.517
GGA1	61729666	107.614
GGA1	62012782	107.712
GGA1	62117300	107.809
GGA1	62201212	107.906
GGA1	62245206	108.004
GGA1	62353864	108.102
GGA1	62410200	108.297
GGA1	62460121	108.492
GGA1	62588454	108.785
GGA1	62696446	108.98
GGA1	62757153	109.077
GGA1	62842684	109.273
GGA1	63094228	109.468
GGA1	63179312	109.76
GGA1	63271950	110.052
GGA1	63324532	110.15
GGA1	63735721	110.248
GGA1	63764013	110.345
GGA1	63864309	110.442
GGA1	64032070	110.54
GGA1	64035050	110.834
GGA1	64192792	111.225
GGA1	64294920	111.322
GGA1	64347961	111.419
GGA1	64949979	111.517
GGA1	65001182	111.614
GGA1	65037936	111.809
GGA1	65211673	111.906
GGA1	65334337	112.102
GGA1	65404232	112.297
GGA1	65422381	112.591
GGA1	65463632	112.982
GGA1	65587863	113.079
GGA1	65617808	113.177
GGA1	65687950	113.274
GGA1	65695989	113.372
GGA1	65825611	113.665
GGA1	65923845	113.958
GGA1	65966672	114.055
GGA1	66096720	114.349
GGA1	66150683	114.544
GGA1	66207970	114.641
GGA1	66329391	115.131
GGA1	66367218	115.326
GGA1	66474647	115.52
GGA1	66612662	116.108
GGA1	66706919	117.088
GGA1	66786672	117.38
GGA1	66975671	117.673
GGA1	67159711	120.553
GGA1	67359410	124.837
GGA1	67383334	125.424
GGA1	67436208	133.083
GGA1	67524379	133.279
GGA1	67582174	133.474
GGA1	67634216	133.571
GGA1	67687422	133.767
GGA1	67696027	134.059
GGA1	67727093	134.156
GGA1	67779560	134.352
GGA1	67903628	134.644
GGA1	68051773	134.742
GGA1	68140986	134.839
GGA1	68206715	135.132
GGA1	68270743	135.23
GGA1	68310921	135.327
GGA1	68346507	135.62
GGA1	68442307	135.815
GGA1	68566118	135.912
GGA1	68620972	136.01
GGA1	68664054	136.107
GGA1	68680100	136.204
GGA1	68729793	136.302
GGA1	68800578	136.399
GGA1	68815896	136.496
GGA1	68863008	137.084
GGA1	69068020	137.181
GGA1	69127441	137.279
GGA1	69233232	137.866
GGA1	69309352	137.964
GGA1	69416857	138.061
GGA1	69438389	138.159
GGA1	69470412	138.354
GGA1	69521071	138.452
GGA1	69761934	138.647
GGA1	69833631	138.843
GGA1	69855645	138.94
GGA1	70071339	139.233
GGA1	70092955	139.331
GGA1	70129983	139.428
GGA1	70162612	139.721
GGA1	70183420	140.015
GGA1	70231082	140.21
GGA1	70452724	140.307
GGA1	70608335	140.6
GGA1	70720444	140.697
GGA1	70882045	140.99
GGA1	70885562	141.088
GGA1	70919474	141.185
GGA1	70940373	141.478
GGA1	71157099	141.673
GGA1	71204319	141.771
GGA1	71223260	141.966
GGA1	71420181	142.161
GGA1	71467249	142.259
GGA1	71653120	142.356
GGA1	71811112	142.454
GGA1	71868536	142.649
GGA1	72067845	142.747
GGA1	72111613	142.844
GGA1	73563208	143.04
GGA1	73932802	143.137
GGA1	74593069	143.332
GGA1	75087280	143.429
GGA1	77272536	143.624
GGA1	77316114	143.721
GGA1	77373901	143.916
GGA1	77467933	144.014
GGA1	77603507	144.112
GGA1	77809185	144.209
GGA1	77859105	144.404
GGA1	77912057	144.502
GGA1	78026004	144.599
GGA1	78091344	144.794
GGA1	78147534	144.892
GGA1	78223493	144.99
GGA1	78276799	145.185
GGA1	78332409	145.282
GGA1	78689283	145.38
GGA1	78750550	145.575
GGA1	78783434	145.769
GGA1	79092451	145.867
GGA1	79589057	145.964
GGA1	79627977	146.258
GGA1	79671572	146.356
GGA1	79748348	146.55
GGA1	79904270	146.844
GGA1	80023617	146.942
GGA1	80060803	147.332
GGA1	80165114	147.43
GGA1	80238100	147.527
GGA1	80292008	147.624
GGA1	80372207	147.721
GGA1	80565251	147.819
GGA1	80686281	147.916
GGA1	80731900	148.406
GGA1	80815838	148.503
GGA1	80839761	148.796
GGA1	80961453	148.892
GGA1	81032943	148.99
GGA1	81088094	149.479
GGA1	81118812	149.772
GGA1	81140917	149.87
GGA1	81250787	149.967
GGA1	81332571	150.26
GGA1	81374637	150.455
GGA1	81392827	150.945
GGA1	81604042	151.631
GGA1	81620790	151.728
GGA1	81707649	151.826
GGA1	81750570	151.923
GGA1	82006784	152.216
GGA1	82054682	152.314
GGA1	82374781	152.607
GGA1	82614593	152.998
GGA1	82677331	153.489
GGA1	82702862	153.685
GGA1	82885256	153.782
GGA1	82893592	153.88
GGA1	82949106	153.977
GGA1	82984670	154.075
GGA1	83008557	154.172
GGA1	83126222	154.269
GGA1	83213449	154.367
GGA1	83262297	154.464
GGA1	83379902	154.562
GGA1	83405074	154.954
GGA1	83500385	155.149
GGA1	83659063	155.246
GGA1	83790395	155.442
GGA1	83835001	155.539
GGA1	84460476	155.734
GGA1	84539366	155.832
GGA1	84669781	155.93
GGA1	84765456	156.222
GGA1	84803359	156.32
GGA1	84974156	156.417
GGA1	85068189	156.514
GGA1	85082743	156.612
GGA1	85313298	156.905
GGA1	85359835	157.002
GGA1	85508219	157.1
GGA1	85554821	157.197
GGA1	85701697	157.589
GGA1	85803730	157.686
GGA1	85830810	157.881
GGA1	85945418	157.978
GGA1	86041424	158.076
GGA1	86047455	158.271
GGA1	86072261	158.466
GGA1	86094389	158.858
GGA1	86308415	159.054
GGA1	86339741	159.151
GGA1	86416657	159.249
GGA1	86456055	159.346
GGA1	86555596	159.444
GGA1	86578208	159.541
GGA1	86669805	159.638
GGA1	86757431	159.736
GGA1	87107441	160.226
GGA1	87245753	160.911
GGA1	87398431	161.106
GGA1	87444396	161.204
GGA1	87551986	161.302
GGA1	87575612	161.497
GGA1	87781712	161.594
GGA1	87795683	161.692
GGA1	87968429	161.887
GGA1	88023996	161.984
GGA1	88413832	162.082
GGA1	88449776	162.277
GGA1	88841957	162.375
GGA1	88888228	163.358
GGA1	88916485	163.651
GGA1	88968717	163.748
GGA1	89010427	164.239
GGA1	89057047	164.337
GGA1	89230489	164.63
GGA1	89244852	164.923
GGA1	89462184	165.216
GGA1	89625920	165.411
GGA1	89922579	165.509
GGA1	90057165	165.704
GGA1	90133856	165.997
GGA1	90156513	166.094
GGA1	90220929	166.388
GGA1	90285527	166.486
GGA1	90485635	166.583
GGA1	90704842	166.778
GGA1	91035657	166.875
GGA1	91273733	167.071
GGA1	91981241	167.168
GGA1	92034194	167.266
GGA1	92372332	167.363
GGA1	92700600	167.754
GGA1	92744881	168.047
GGA1	92860441	168.144
GGA1	92910327	168.339
GGA1	92941615	168.534
GGA1	92988954	168.729
GGA1	93240395	168.827
GGA1	93310575	168.924
GGA1	93385233	169.12
GGA1	93429589	169.217
GGA1	93541775	169.315
GGA1	93588143	169.412
GGA1	93676869	169.608
GGA1	93801734	169.997
GGA1	93822599	170.094
GGA1	93947398	170.192
GGA1	94074025	170.289
GGA1	94316301	170.682
GGA1	94615913	170.78
GGA1	94751729	171.172
GGA1	95398395	171.464
GGA1	95644319	171.758
GGA1	95786923	171.856
GGA1	95889962	171.953
GGA1	96803369	172.148
GGA1	97144961	172.245
GGA1	97497147	172.637
GGA1	97831683	172.735
GGA1	98695641	172.832
GGA1	98725366	173.321
GGA1	99234577	173.908
GGA1	99273426	174.103
GGA1	99438934	174.594
GGA1	99596169	174.692
GGA1	99621620	174.789
GGA1	99730053	174.887
GGA1	99842475	175.082
GGA1	99903573	175.18
GGA1	99994774	175.375
GGA1	100034288	175.472
GGA1	100048075	175.667
GGA1	100128421	175.862
GGA1	100541460	175.959
GGA1	100633576	176.351
GGA1	100640956	176.449
GGA1	100758922	176.742
GGA1	101064230	177.329
GGA1	101574809	177.427
GGA1	101785239	177.621
GGA1	102050814	177.915
GGA1	102642960	178.012
GGA1	102774555	178.109
GGA1	102846742	178.207
GGA1	103795074	178.304
GGA1	103881494	178.401
GGA1	103975330	178.596
GGA1	104067704	178.694
GGA1	104180537	178.889
GGA1	104199754	179.084
GGA1	104302702	179.28
GGA1	104349566	179.475
GGA1	104481108	179.671
GGA1	104677721	179.865
GGA1	104862588	180.452
GGA1	105199815	180.745
GGA1	105456172	180.843
GGA1	105483516	180.94
GGA1	105553653	181.038
GGA1	105731317	181.623
GGA1	105784475	181.721
GGA1	105867430	182.014
GGA1	105977203	182.6
GGA1	106173969	183.087
GGA1	106218548	183.185
GGA1	106253047	183.283
GGA1	106328575	183.38
GGA1	106482431	183.478
GGA1	106490953	183.575
GGA1	106571332	183.673
GGA1	106671359	183.965
GGA1	106709993	184.259
GGA1	106716723	184.454
GGA1	106791154	184.552
GGA1	106827140	184.649
GGA1	106948613	184.942
GGA1	107015495	185.235
GGA1	107066108	185.332
GGA1	107118698	185.43
GGA1	107205985	185.527
GGA1	107299112	185.625
GGA1	107382396	185.722
GGA1	107417353	185.82
GGA1	107607114	186.113
GGA1	107893272	186.21
GGA1	107925688	186.308
GGA1	107945490	186.502
GGA1	107967634	186.6
GGA1	108041500	186.697
GGA1	108354894	186.795
GGA1	108508369	186.892
GGA1	108585880	187.186
GGA1	108787413	187.284
GGA1	108853850	187.675
GGA1	108888436	187.87
GGA1	108929827	188.163
GGA1	108947526	189.245
GGA1	109028869	189.44
GGA1	109167491	189.537
GGA1	109219438	190.026
GGA1	109294616	190.124
GGA1	109369860	190.319
GGA1	109495255	190.709
GGA1	109613882	190.904
GGA1	109730786	191.198
GGA1	109957321	191.687
GGA1	110251429	191.785
GGA1	110354751	192.077
GGA1	110386522	192.272
GGA1	110526709	192.37
GGA1	110543110	192.565
GGA1	110620867	192.663
GGA1	110757218	192.76
GGA1	110868188	192.858
GGA1	110949119	192.955
GGA1	111059813	193.053
GGA1	111205052	193.248
GGA1	111231981	193.541
GGA1	111266864	193.638
GGA1	111329761	193.736
GGA1	111437620	193.931
GGA1	111479150	194.029
GGA1	111513832	194.322
GGA1	111548366	194.419
GGA1	111687084	194.615
GGA1	111714018	194.712
GGA1	111758364	194.81
GGA1	112182456	195.005
GGA1	112325583	195.889
GGA1	112347533	195.986
GGA1	112421818	196.377
GGA1	112549225	196.572
GGA1	112551540	196.864
GGA1	112576335	197.059
GGA1	112682730	197.156
GGA1	112798337	197.254
GGA1	112818259	197.351
GGA1	113068918	197.449
GGA1	113120122	197.546
GGA1	113206854	197.644
GGA1	113361110	197.741
GGA1	113382676	197.839
GGA1	113509461	197.936
GGA1	113531707	198.132
GGA1	113560250	198.522
GGA1	113605598	198.717
GGA1	113620997	198.815
GGA1	113638624	199.107
GGA1	113720964	199.401
GGA1	113787600	199.498
GGA1	113790755	199.792
GGA1	113860400	199.987
GGA1	113896095	200.182
GGA1	113990509	200.279
GGA1	114029440	200.377
GGA1	114178763	200.474
GGA1	114320432	200.572
GGA1	114353840	200.669
GGA1	114393983	200.767
GGA1	114466855	200.864
GGA1	114742884	201.059
GGA1	114803873	201.352
GGA1	114850412	201.743
GGA1	115065139	202.134
GGA1	115116922	202.427
GGA1	115152147	202.621
GGA1	115316345	202.719
GGA1	115371551	202.817
GGA1	115486203	203.011
GGA1	115562483	203.108
GGA1	116036938	203.303
GGA1	116087508	203.401
GGA1	116161346	203.499
GGA1	116266860	203.596
GGA1	116329416	203.694
GGA1	116401897	203.791
GGA1	116682951	203.889
GGA1	116853839	203.986
GGA1	117203821	204.084
GGA1	117343951	204.377
GGA1	117611840	204.475
GGA1	117615849	204.572
GGA1	118284348	204.669
GGA1	118307395	204.767
GGA1	118669178	204.864
GGA1	119037534	204.962
GGA1	119161053	205.157
GGA1	119254636	205.352
GGA1	119354687	205.645
GGA1	119386893	205.743
GGA1	119484073	206.036
GGA1	119551281	206.231
GGA1	119734976	206.72
GGA1	119769378	207.013
GGA1	119819223	207.111
GGA1	119824960	207.403
GGA1	119939803	207.5
GGA1	120020424	208.088
GGA1	120082372	208.185
GGA1	120099711	208.38
GGA1	120124062	208.478
GGA1	120180271	208.576
GGA1	120522015	208.673
GGA1	120542766	208.77
GGA1	120561542	209.161
GGA1	120582950	209.259
GGA1	120793789	209.356
GGA1	120897706	209.649
GGA1	120987855	209.844
GGA1	121105818	210.038
GGA1	121178094	210.332
GGA1	121358071	210.429
GGA1	121429664	210.526
GGA1	121521280	210.721
GGA1	121693867	210.819
GGA1	121756865	211.014
GGA1	121932283	211.111
GGA1	121986643	211.209
GGA1	122001228	211.306
GGA1	122065847	211.404
GGA1	122080073	211.502
GGA1	122215989	211.697
GGA1	122327042	211.794
GGA1	122653905	211.892
GGA1	122832528	211.989
GGA1	122878197	212.087
GGA1	122941270	212.282
GGA1	122966177	212.38
GGA1	123195812	212.477
GGA1	123298010	212.771
GGA1	123447679	212.868
GGA1	123572745	213.063
GGA1	123627958	213.258
GGA1	123675270	213.356
GGA1	123696106	213.649
GGA1	123739145	213.746
GGA1	123969752	213.844
GGA1	124061972	214.234
GGA1	124191476	214.526
GGA1	124296330	214.82
GGA1	124331512	214.917
GGA1	124365896	215.113
GGA1	124579339	215.308
GGA1	124590614	216.093
GGA1	124959733	216.483
GGA1	125082660	217.07
GGA1	125228942	217.168
GGA1	125365631	217.265
GGA1	125417493	217.363
GGA1	125558401	217.46
GGA1	125627382	217.851
GGA1	125760244	217.948
GGA1	126063200	218.046
GGA1	126294111	218.143
GGA1	126332695	218.241
GGA1	126438420	218.339
GGA1	126467499	218.436
GGA1	126526269	218.534
GGA1	126630136	218.826
GGA1	126700399	218.923
GGA1	126742535	219.021
GGA1	126880545	219.216
GGA1	127413077	219.411
GGA1	127509074	219.802
GGA1	128125091	219.998
GGA1	128470412	220.095
GGA1	129155622	220.29
GGA1	129226028	220.387
GGA1	129366047	220.583
GGA1	129703945	220.876
GGA1	129886191	221.071
GGA1	129919891	221.168
GGA1	130104302	221.363
GGA1	130368133	221.461
GGA1	130481861	221.558
GGA1	130582226	221.851
GGA1	130759278	221.948
GGA1	130840643	222.046
GGA1	130892411	222.143
GGA1	130994304	222.24
GGA1	131036491	222.338
GGA1	131230537	222.435
GGA1	131269200	222.728
GGA1	131399786	223.022
GGA1	131425718	223.119
GGA1	131530543	223.217
GGA1	131578754	223.315
GGA1	131656084	223.608
GGA1	131681001	223.9
GGA1	131712291	223.998
GGA1	131753049	224.486
GGA1	131839172	224.584
GGA1	131884369	224.681
GGA1	131904700	224.779
GGA1	131925103	224.876
GGA1	131968883	225.071
GGA1	132178583	225.168
GGA1	132354029	225.266
GGA1	132505851	225.363
GGA1	132620733	225.461
GGA1	132752987	225.559
GGA1	132774867	225.656
GGA1	132892018	225.754
GGA1	132893991	225.851
GGA1	132972201	226.046
GGA1	133208169	226.144
GGA1	133228785	226.241
GGA1	133262090	226.534
GGA1	133309668	226.632
GGA1	133357152	226.924
GGA1	133406262	227.119
GGA1	133592634	227.412
GGA1	133623090	227.803
GGA1	133673775	227.998
GGA1	133732043	228.192
GGA1	133755410	228.29
GGA1	133773830	228.582
GGA1	133848846	228.778
GGA1	133873450	229.267
GGA1	133898958	229.657
GGA1	133994299	229.755
GGA1	134062067	229.852
GGA1	134159630	229.95
GGA1	134261152	230.048
GGA1	134481654	230.243
GGA1	134581304	230.341
GGA1	134612978	230.536
GGA1	134656877	230.731
GGA1	134701320	230.828
GGA1	134728936	231.319
GGA1	134776461	231.809
GGA1	134866394	232.004
GGA1	134895881	232.101
GGA1	134972783	232.296
GGA1	135023953	232.589
GGA1	135148319	232.687
GGA1	135241141	232.785
GGA1	135874831	232.98
GGA1	136055255	233.174
GGA1	136064016	233.37
GGA1	136155053	233.467
GGA1	136180698	233.662
GGA1	136499664	234.053
GGA1	136518288	234.445
GGA1	136570348	234.542
GGA1	136661484	234.737
GGA1	136710364	234.932
GGA1	136828421	235.323
GGA1	136978508	235.421
GGA1	137152677	235.518
GGA1	137198887	235.713
GGA1	137371690	235.81
GGA1	137378296	236.005
GGA1	137546690	236.103
GGA1	137833729	236.201
GGA1	137876597	236.298
GGA1	137903131	236.395
GGA1	138057881	236.493
GGA1	138106870	236.689
GGA1	138192000	236.883
GGA1	138423592	237.177
GGA1	138667063	237.274
GGA1	138682854	237.372
GGA1	138733427	237.567
GGA1	138762457	237.665
GGA1	138785346	237.86
GGA1	138865392	237.957
GGA1	138933198	238.055
GGA1	139209369	238.153
GGA1	139475389	238.25
GGA1	139626103	238.445
GGA1	139707609	238.542
GGA1	139844526	238.64
GGA1	139933361	238.738
GGA1	140000345	238.835
GGA1	140026829	238.933
GGA1	140117802	239.03
GGA1	140225423	239.225
GGA1	140316982	239.322
GGA1	140350259	239.419
GGA1	140433035	239.713
GGA1	140482961	239.907
GGA1	140556583	240.005
GGA1	140577010	240.102
GGA1	140622572	240.395
GGA1	140641526	240.689
GGA1	140721871	240.786
GGA1	141255340	241.177
GGA1	142098777	241.469
GGA1	143259979	241.567
GGA1	143689172	241.762
GGA1	144054324	241.859
GGA1	144289203	242.447
GGA1	144313189	242.544
GGA1	144463241	242.642
GGA1	144507100	242.837
GGA1	144708741	243.326
GGA1	144742716	243.618
GGA1	144775863	243.716
GGA1	144897561	244.009
GGA1	144946137	244.106
GGA1	145036852	244.204
GGA1	145061547	244.399
GGA1	145109370	244.889
GGA1	145275248	245.084
GGA1	145523691	245.181
GGA1	145644639	245.279
GGA1	145685042	245.377
GGA1	145693364	245.474
GGA1	145712783	245.572
GGA1	145817298	245.669
GGA1	145889867	245.767
GGA1	145957487	245.864
GGA1	146074608	245.962
GGA1	146126710	246.059
GGA1	146241658	246.45
GGA1	146339372	246.548
GGA1	146408375	246.743
GGA1	146468459	247.329
GGA1	146545954	247.427
GGA1	146581616	247.525
GGA1	146680103	247.72
GGA1	146790800	247.817
GGA1	146814597	247.915
GGA1	147016254	248.305
GGA1	147047813	248.403
GGA1	147165987	248.598
GGA1	147274544	248.793
GGA1	147292889	248.889
GGA1	147462487	248.987
GGA1	147558330	249.084
GGA1	147618256	249.378
GGA1	147709166	249.671
GGA1	147745607	249.964
GGA1	147911273	250.062
GGA1	148116130	250.257
GGA1	148265998	250.647
GGA1	148375953	251.137
GGA1	148637905	251.234
GGA1	148707303	251.332
GGA1	148762566	251.526
GGA1	148958501	251.624
GGA1	149512259	251.721
GGA1	150999702	252.015
GGA1	151120687	252.113
GGA1	151261541	252.405
GGA1	152101802	252.601
GGA1	152341368	252.697
GGA1	152599358	252.795
GGA1	152870914	252.892
GGA1	153471691	252.99
GGA1	153763146	253.185
GGA1	153856056	253.283
GGA1	154378063	253.771
GGA1	154599522	254.065
GGA1	154640019	254.358
GGA1	154653913	254.455
GGA1	154700545	254.553
GGA1	154801429	254.846
GGA1	154813676	254.944
GGA1	154862175	255.139
GGA1	154937273	255.334
GGA1	154968089	255.432
GGA1	154983905	255.922
GGA1	155078532	256.312
GGA1	155084187	256.605
GGA1	155136693	256.702
GGA1	155376123	256.8
GGA1	155406839	256.897
GGA1	155546760	256.995
GGA1	155589221	257.092
GGA1	155686844	257.288
GGA1	155905569	257.385
GGA1	156030816	257.581
GGA1	156051210	257.775
GGA1	156081637	257.971
GGA1	156113395	258.166
GGA1	156220671	258.264
GGA1	156236046	258.361
GGA1	156420449	258.458
GGA1	156546042	258.556
GGA1	156559877	258.654
GGA1	156688053	258.751
GGA1	156727715	259.044
GGA1	156791276	259.734
GGA1	156854810	259.832
GGA1	156946434	259.93
GGA1	157069594	260.027
GGA1	157120101	260.125
GGA1	157217633	260.32
GGA1	157257172	260.417
GGA1	157290419	260.612
GGA1	157334718	260.709
GGA1	157393808	260.807
GGA1	157416428	260.904
GGA1	157446304	261.099
GGA1	157613379	261.197
GGA1	157916464	261.588
GGA1	158029342	261.783
GGA1	158191648	262.075
GGA1	158269016	262.173
GGA1	158311577	262.76
GGA1	158338469	262.858
GGA1	159074531	263.053
GGA1	159167798	263.15
GGA1	159415894	263.248
GGA1	159452195	263.345
GGA1	160572811	263.638
GGA1	160654009	263.931
GGA1	161160502	264.028
GGA1	161256114	264.125
GGA1	161585272	264.812
GGA1	161708806	265.007
GGA1	162122598	265.105
GGA1	162889216	265.202
GGA1	163057268	265.3
GGA1	163628308	265.397
GGA1	163742052	265.593
GGA1	163795947	265.788
GGA1	163933989	265.983
GGA1	164896069	266.081
GGA1	165295658	266.276
GGA1	166106628	266.373
GGA1	166168273	266.568
GGA1	166286898	266.666
GGA1	166547139	266.764
GGA1	166604971	266.861
GGA1	166707379	267.055
GGA1	166804405	267.153
GGA1	167003253	267.348
GGA1	167089704	267.445
GGA1	167196436	267.738
GGA1	167232768	267.836
GGA1	167270141	267.933
GGA1	167402671	268.031
GGA1	167439416	268.129
GGA1	167506541	268.226
GGA1	167540764	268.421
GGA1	167631261	268.519
GGA1	167709672	268.909
GGA1	167736361	269.006
GGA1	167767362	269.202
GGA1	167852270	269.299
GGA1	167903751	269.397
GGA1	168101802	269.786
GGA1	168176277	269.884
GGA1	168210581	269.981
GGA1	168235711	270.373
GGA1	168281963	270.666
GGA1	168531043	270.764
GGA1	168590611	271.057
GGA1	168623848	271.252
GGA1	168730799	271.35
GGA1	168776000	271.544
GGA1	168826713	271.642
GGA1	168934121	271.837
GGA1	168956780	271.934
GGA1	169069719	272.032
GGA1	169143495	272.13
GGA1	169332638	272.52
GGA1	169434526	273.007
GGA1	169461989	273.3
GGA1	169602264	273.398
GGA1	170092054	273.886
GGA1	170153138	273.983
GGA1	170238113	274.081
GGA1	170307137	274.276
GGA1	170385031	274.471
GGA1	170443985	274.765
GGA1	170510463	274.96
GGA1	170544886	275.058
GGA1	170587898	275.154
GGA1	170729355	275.35
GGA1	170990276	275.741
GGA1	170996784	276.131
GGA1	171025100	276.228
GGA1	171269714	276.423
GGA1	171349242	276.521
GGA1	171381491	276.814
GGA1	171438434	276.911
GGA1	171491819	277.302
GGA1	171562155	279.286
GGA1	171631152	280.772
GGA1	171745090	281.755
GGA1	171750221	282.341
GGA1	171990437	286.823
GGA1	172227098	287.019
GGA1	172251185	287.116
GGA1	172365251	287.214
GGA1	172657316	287.409
GGA1	172709336	287.702
GGA1	172818679	287.799
GGA1	172911297	287.897
GGA1	172982804	287.995
GGA1	173146607	288.092
GGA1	173162179	288.19
GGA1	173200824	288.287
GGA1	173455579	288.385
GGA1	173471527	288.482
GGA1	173526479	288.579
GGA1	173542966	288.677
GGA1	173686639	288.774
GGA1	173773559	288.871
GGA1	173912784	288.969
GGA1	173949189	289.067
GGA1	174015697	289.262
GGA1	174203334	289.457
GGA1	174263166	289.555
GGA1	174270768	289.652
GGA1	174290718	289.945
GGA1	174336549	290.043
GGA1	174609957	290.237
GGA1	174736128	290.335
GGA1	174775569	290.726
GGA1	174897511	290.823
GGA1	175118393	290.92
GGA1	175160340	291.214
GGA1	175294455	291.409
GGA1	175314812	291.506
GGA1	175353964	291.603
GGA1	175457257	291.799
GGA1	175620441	291.897
GGA1	175643120	292.091
GGA1	175693070	292.189
GGA1	175950614	292.286
GGA1	175974829	292.384
GGA1	176094290	292.481
GGA1	176181927	292.677
GGA1	176417582	292.97
GGA1	176442532	293.067
GGA1	176500498	293.263
GGA1	176548136	293.36
GGA1	176580702	293.555
GGA1	176626883	294.044
GGA1	176660508	294.337
GGA1	176738101	294.434
GGA1	176787430	294.531
GGA1	176819232	294.629
GGA1	176930066	295.119
GGA1	177026919	295.216
GGA1	177075641	295.314
GGA1	177114625	295.411
GGA1	177159338	295.509
GGA1	177172748	295.606
GGA1	177240738	295.703
GGA1	177282496	295.801
GGA1	177419591	296.094
GGA1	177456257	296.288
GGA1	177474083	296.386
GGA1	177476792	296.484
GGA1	177520512	296.581
GGA1	177529930	296.678
GGA1	177603863	296.776
GGA1	177727107	296.874
GGA1	177776169	296.971
GGA1	177851956	297.264
GGA1	178076804	297.459
GGA1	178136468	297.557
GGA1	178222753	297.752
GGA1	178305082	297.85
GGA1	178459854	298.733
GGA1	178488388	298.928
GGA1	178710420	299.123
GGA1	178773272	299.22
GGA1	178821418	299.415
GGA1	178854337	299.512
GGA1	178887358	299.708
GGA1	179000582	299.805
GGA1	179050094	300
GGA1	179062796	300.098
GGA1	179109864	300.196
GGA1	179306387	300.39
GGA1	179354659	300.488
GGA1	179636325	300.586
GGA1	179656635	300.683
GGA1	179717839	300.78
GGA1	179738967	300.975
GGA1	179890688	301.268
GGA1	179929725	302.648
GGA1	179981634	303.438
GGA1	180001938	305.334
GGA1	180048246	307.5
GGA1	180201567	309.591
GGA1	180307496	309.884
GGA1	180385241	310.572
GGA1	180426807	314.846
GGA1	180444787	323.108
GGA1	180504627	323.401
GGA1	180570155	324.185
GGA1	180675650	324.283
GGA1	180717595	324.87
GGA1	180784025	325.065
GGA1	180824675	325.163
GGA1	180963765	325.26
GGA1	181109022	325.456
GGA1	181156904	325.553
GGA1	181398449	325.65
GGA1	181442528	325.748
GGA1	181718988	325.846
GGA1	181750494	326.041
GGA1	181871152	326.138
GGA1	181935788	326.236
GGA1	182322157	326.332
GGA1	182381367	326.43
GGA1	182853091	326.528
GGA1	182906853	326.625
GGA1	183036085	326.82
GGA1	183158137	327.212
GGA1	183197924	327.504
GGA1	183247575	327.699
GGA1	183341914	327.797
GGA1	183617247	327.991
GGA1	183649113	328.089
GGA1	183763646	328.187
GGA1	183786498	328.48
GGA1	183942355	328.577
GGA1	183972158	328.674
GGA1	183984087	328.772
GGA1	184036043	328.869
GGA1	184331599	329.065
GGA1	185004994	329.162
GGA1	185381906	329.26
GGA1	185424201	329.356
GGA1	185558268	329.454
GGA1	185646705	329.552
GGA1	185854522	329.649
GGA1	186099986	329.746
GGA1	186176612	329.844
GGA1	186360614	330.137
GGA1	186435958	330.431
GGA1	186448160	330.724
GGA1	186608399	330.919
GGA1	186654386	331.212
GGA1	186669129	331.309
GGA1	186746058	331.406
GGA1	186878958	331.7
GGA1	186981484	331.798
GGA1	187002828	332.288
GGA1	187120632	332.678
GGA1	187230153	332.775
GGA1	187355285	332.873
GGA1	187397184	333.171
GGA1	187589623	333.368
GGA1	187622466	333.467
GGA1	187752147	333.566
GGA1	187777909	333.665
GGA1	187786189	334.156
GGA1	187803110	334.352
GGA1	187913171	334.45
GGA1	188036162	334.647
GGA1	188119940	334.744
GGA1	188408427	334.941
GGA1	188573434	335.338
GGA1	188598250	335.632
GGA1	188851412	335.829
GGA1	189068241	335.927
GGA1	189113521	336.026
GGA1	189266738	336.125
GGA1	189360392	336.519
GGA1	189584235	336.716
GGA1	189946955	336.815
GGA1	190067093	336.915
GGA1	190136539	337.014
GGA1	190189483	337.114
GGA1	190507472	337.212
GGA1	191924257	337.707
GGA1	192238281	338.004
GGA1	192794155	338.101
GGA1	193287161	338.201
GGA1	193354256	338.699
GGA1	193382182	338.796
GGA1	193459617	338.896
GGA1	193492480	339.093
GGA1	193583824	339.495
GGA1	194007408	339.793
GGA1	194017382	340.091
GGA1	194677124	340.189
GGA1	195095809	340.493
GGA1	195322823	340.692
GGA1	195568529	340.793
GGA1	195817682	341.094
GGA1	196068837	341.195
GGA1	196129005	341.394
GGA1	196203392	341.495
GGA1	196223517	341.593
GGA1	196237747	341.891
GGA1	196299040	342.19
GGA1	196354052	342.587
GGA1	196453634	342.687
GGA1	196622963	343.689
GGA1	196793963	343.887
GGA1	196832903	344.089
GGA1	196951642	344.291
GGA1	196964697	344.489
GGA1	197074127	344.587
GGA1	197175176	345.865
GGA1	197269232	346.284
GGA2	409528	0.9575
GGA2	453987	1.0835
GGA2	817132	1.421
GGA2	847105	1.526
GGA2	1160007	1.748
GGA2	1192420	1.8535
GGA2	1219893	1.9555
GGA2	1486661	2.059
GGA2	1518320	2.1615
GGA2	1608375	2.261
GGA2	1757228	2.5675
GGA2	1867409	2.8665
GGA2	1924922	2.969
GGA2	1972328	3.071
GGA2	2012901	3.1705
GGA2	2066625	3.2725
GGA2	2202850	3.3745
GGA2	2242188	3.682
GGA2	2280910	4.0865
GGA2	2422404	4.1865
GGA2	2431578	4.286
GGA2	2453403	4.384
GGA2	2557951	4.482
GGA2	2560480	4.777
GGA2	2612392	4.8755
GGA2	2617479	4.9735
GGA2	2654668	5.0715
GGA2	2717142	5.1695
GGA2	2734469	5.2675
GGA2	2830863	5.3655
GGA2	2907992	5.4635
GGA2	3016689	5.6615
GGA2	3072362	5.7595
GGA2	3176793	5.8575
GGA2	3197356	5.9555
GGA2	3213825	6.0535
GGA2	3228265	6.152
GGA2	3331484	6.348
GGA2	3524965	6.547
GGA2	3582077	6.645
GGA2	3657799	6.843
GGA2	3724845	7.039
GGA2	3784287	7.2355
GGA2	3825934	7.3335
GGA2	3836290	7.4315
GGA2	3841875	7.5295
GGA2	3873474	7.63
GGA2	3885211	7.73
GGA2	3889959	7.83
GGA2	3919091	8.228
GGA2	3978219	8.424
GGA2	4034021	8.5235
GGA2	4087215	9.0175
GGA2	4123758	9.117
GGA2	4149707	9.215
GGA2	4169093	9.3125
GGA2	4172753	9.411
GGA2	4189836	9.51
GGA2	4219808	9.6075
GGA2	4249181	9.706
GGA2	4311279	9.8045
GGA2	4321161	9.9025
GGA2	4357679	10.1
GGA2	4409633	10.1975
GGA2	4438072	10.295
GGA2	4452887	10.691
GGA2	4486756	11.0825
GGA2	4567349	11.377
GGA2	4575962	11.4755
GGA2	4646847	11.5735
GGA2	4650902	11.6725
GGA2	4707151	12.064
GGA2	4744505	12.3595
GGA2	4764966	12.458
GGA2	4784175	12.557
GGA2	4798509	12.6555
GGA2	4816390	13.051
GGA2	4844590	13.1485
GGA2	4926373	13.247
GGA2	4960913	13.346
GGA2	4998810	13.4445
GGA2	5038849	13.543
GGA2	5119527	13.7385
GGA2	5184302	13.8365
GGA2	5290634	14.032
GGA2	5332123	14.1295
GGA2	5455131	14.227
GGA2	5480359	14.325
GGA2	5490219	14.52
GGA2	5511298	14.6175
GGA2	5566708	14.715
GGA2	5609376	15.106
GGA2	5644610	15.2035
GGA2	5665610	15.3015
GGA2	5670545	15.399
GGA2	5736534	15.887
GGA2	5823830	16.375
GGA2	5873989	16.5705
GGA2	5884139	16.6675
GGA2	5893648	16.8625
GGA2	5905360	16.96
GGA2	5910015	17.1555
GGA2	5952485	17.351
GGA2	5978614	17.4485
GGA2	5994358	17.741
GGA2	6022934	17.8385
GGA2	6023479	17.9355
GGA2	6077770	18.033
GGA2	6102537	18.1305
GGA2	6131915	18.228
GGA2	6167818	18.3255
GGA2	6202146	18.423
GGA2	6223732	18.5205
GGA2	6274234	19.0085
GGA2	6310076	19.106
GGA2	6323661	19.301
GGA2	6359782	19.3985
GGA2	6372530	19.496
GGA2	6398923	19.5935
GGA2	6513984	19.9845
GGA2	6516452	20.082
GGA2	6527180	20.1795
GGA2	6536312	20.3745
GGA2	6555615	20.472
GGA2	6560002	20.9595
GGA2	6654821	21.1545
GGA2	6714981	21.3495
GGA2	6802472	21.447
GGA2	6820262	21.6425
GGA2	6871997	21.838
GGA2	6897940	21.9355
GGA2	7008955	22.033
GGA2	7080307	22.1305
GGA2	7115302	22.2275
GGA2	7259864	22.4225
GGA2	7548447	22.6175
GGA2	7643953	22.715
GGA2	7665734	22.8125
GGA2	7700068	23.0075
GGA2	7824827	23.398
GGA2	7876686	23.4955
GGA2	7925485	23.69
GGA2	8031616	23.8845
GGA2	8107061	24.0795
GGA2	8134828	24.177
GGA2	8189990	24.2745
GGA2	8255786	24.372
GGA2	8335939	24.4695
GGA2	8351441	24.665
GGA2	8367502	25.351
GGA2	8490262	25.546
GGA2	8507870	25.6435
GGA2	8556948	25.741
GGA2	8688169	25.936
GGA2	8735720	26.2285
GGA2	8751404	26.7165
GGA2	8811305	26.814
GGA2	8840145	26.9115
GGA2	8866717	27.009
GGA2	8906016	27.302
GGA2	8915180	27.3995
GGA2	8939667	27.497
GGA2	8972988	27.691
GGA2	9008383	27.7885
GGA2	9066966	27.984
GGA2	9080701	28.0815
GGA2	9140674	28.179
GGA2	9157462	28.2765
GGA2	9216508	28.374
GGA2	9245470	28.569
GGA2	9325917	28.6665
GGA2	9469356	28.764
GGA2	9508893	28.8615
GGA2	9576804	28.959
GGA2	9753277	29.0565
GGA2	9818913	29.154
GGA2	9837419	29.349
GGA2	9907395	29.4465
GGA2	9927029	29.642
GGA2	9984821	30.032
GGA2	10020575	30.227
GGA2	10036885	30.52
GGA2	10042065	30.6175
GGA2	10127352	30.715
GGA2	10162955	31.203
GGA2	10196356	31.3985
GGA2	10257395	31.5935
GGA2	10295655	31.887
GGA2	10367320	31.9845
GGA2	10399436	32.082
GGA2	10413561	32.1795
GGA2	10484782	32.3745
GGA2	10547288	32.472
GGA2	10618002	32.569
GGA2	10797959	32.6665
GGA2	10976158	32.764
GGA2	11298273	32.861
GGA2	11381938	32.9585
GGA2	12574853	33.056
GGA2	12646405	33.1535
GGA2	12660345	33.251
GGA2	12793917	33.3485
GGA2	12828521	33.5435
GGA2	12854505	33.641
GGA2	12869487	33.836
GGA2	13041790	33.9335
GGA2	13057109	34.031
GGA2	13087024	34.1285
GGA2	13262447	34.226
GGA2	13575147	34.5185
GGA2	13647248	34.616
GGA2	13759873	34.7135
GGA2	13895003	34.811
GGA2	14277173	34.9085
GGA2	14308481	35.1035
GGA2	14335083	35.201
GGA2	14375851	35.396
GGA2	14477961	35.4935
GGA2	14479955	35.591
GGA2	14545931	35.6885
GGA2	14553731	35.786
GGA2	14559756	35.8835
GGA2	14576102	35.981
GGA2	14609101	36.176
GGA2	14687410	36.2735
GGA2	14734463	36.371
GGA2	14753188	36.663
GGA2	14994282	36.7605
GGA2	15006329	36.858
GGA2	15040638	36.9555
GGA2	15182805	37.053
GGA2	15220763	37.1505
GGA2	15302910	37.346
GGA2	15324765	37.541
GGA2	15386686	37.6385
GGA2	15463022	37.736
GGA2	15516328	38.0285
GGA2	15557896	38.126
GGA2	15583759	38.2235
GGA2	15739688	38.321
GGA2	15794434	38.4185
GGA2	15895131	38.516
GGA2	15925504	38.6135
GGA2	15976725	38.7105
GGA2	16121388	38.808
GGA2	16243229	38.9055
GGA2	16357322	39.496
GGA2	16388182	39.5935
GGA2	16421409	39.691
GGA2	16459898	39.886
GGA2	16560565	39.9835
GGA2	16600647	40.081
GGA2	16785243	40.1785
GGA2	17149541	40.276
GGA2	17177272	40.3735
GGA2	17204434	40.471
GGA2	17289208	40.5685
GGA2	17327279	40.666
GGA2	17352678	40.7635
GGA2	17382898	40.9585
GGA2	17465210	41.056
GGA2	17550647	41.251
GGA2	17592409	41.3485
GGA2	17617956	41.446
GGA2	17686834	41.8365
GGA2	17794168	42.129
GGA2	17915123	42.2265
GGA2	17969858	42.324
GGA2	18017980	42.4215
GGA2	18046813	42.617
GGA2	18077138	42.7145
GGA2	18155875	42.812
GGA2	18164879	42.9095
GGA2	18273979	43.007
GGA2	18304249	43.1045
GGA2	18411375	43.202
GGA2	18572149	43.7905
GGA2	18827933	43.8875
GGA2	19111213	44.0825
GGA2	19117899	44.278
GGA2	19168161	44.3755
GGA2	19190856	44.473
GGA2	19226496	44.5705
GGA2	19236561	44.766
GGA2	19321694	44.8635
GGA2	19444805	44.9605
GGA2	19465429	45.058
GGA2	19526654	45.1555
GGA2	19569226	45.253
GGA2	19740349	45.3505
GGA2	19782170	45.5455
GGA2	19787176	45.643
GGA2	19958894	45.7405
GGA2	19974653	45.8375
GGA2	20072084	45.935
GGA2	20257956	46.7255
GGA2	20290629	46.823
GGA2	20316723	46.9205
GGA2	20398389	47.018
GGA2	20538006	47.1155
GGA2	20549470	47.213
GGA2	20598381	47.3105
GGA2	20609109	47.6035
GGA2	20670870	47.701
GGA2	20710656	47.7985
GGA2	20761482	47.9935
GGA2	21134322	48.091
GGA2	21224342	48.1885
GGA2	21496211	48.286
GGA2	21508493	48.383
GGA2	21634294	48.4805
GGA2	21757794	48.578
GGA2	21786692	48.6755
GGA2	21849271	48.773
GGA2	22028659	48.8705
GGA2	22095973	48.968
GGA2	22206817	49.0655
GGA2	22369031	49.163
GGA2	22567276	49.2605
GGA2	22616618	49.358
GGA2	22699557	49.4555
GGA2	22740096	49.5525
GGA2	22771339	49.8465
GGA2	22862275	49.944
GGA2	22892029	50.2365
GGA2	22923282	50.4315
GGA2	22996850	50.529
GGA2	23100550	50.7235
GGA2	23123402	50.821
GGA2	23150344	50.9185
GGA2	23285535	51.016
GGA2	23306082	51.1135
GGA2	23329198	51.211
GGA2	23545953	51.3085
GGA2	23610886	51.406
GGA2	23721677	51.5035
GGA2	23726198	51.601
GGA2	23749562	51.6985
GGA2	23776544	51.992
GGA2	23840737	52.2855
GGA2	23955605	52.383
GGA2	24017275	52.4805
GGA2	24047809	52.6755
GGA2	24093360	52.773
GGA2	24142036	52.8705
GGA2	24165621	53.163
GGA2	24196636	53.2605
GGA2	24239885	53.554
GGA2	24314120	53.6515
GGA2	24394284	53.749
GGA2	24402172	53.8465
GGA2	24415284	54.237
GGA2	24646471	54.53
GGA2	24666651	54.725
GGA2	24707764	54.8225
GGA2	24717049	54.92
GGA2	24887203	55.0175
GGA2	24907186	55.2125
GGA2	25035760	55.31
GGA2	25082394	55.5055
GGA2	25113458	55.7005
GGA2	25799625	55.798
GGA2	26009988	55.8955
GGA2	26449782	55.993
GGA2	26572255	56.0905
GGA2	26719575	56.188
GGA2	26765582	56.2855
GGA2	26780583	56.383
GGA2	27162184	56.4805
GGA2	27301703	56.578
GGA2	27560948	56.6755
GGA2	28006147	56.773
GGA2	28057510	56.8705
GGA2	28126043	56.968
GGA2	28282917	57.163
GGA2	28309168	57.456
GGA2	28324102	57.5535
GGA2	28464723	57.651
GGA2	28490479	57.7485
GGA2	28510187	57.846
GGA2	28576375	58.041
GGA2	28623699	58.1385
GGA2	28676651	58.236
GGA2	29029916	58.3335
GGA2	29064838	58.431
GGA2	29136392	58.5285
GGA2	29263539	58.626
GGA2	29359532	58.821
GGA2	29707056	58.9185
GGA2	29728681	59.016
GGA2	29801606	59.1135
GGA2	29840148	59.308
GGA2	29933696	59.4055
GGA2	29982471	59.503
GGA2	30034437	59.6005
GGA2	30140995	59.698
GGA2	30381577	59.8935
GGA2	30501388	59.991
GGA2	30522189	60.0885
GGA2	30570683	60.4805
GGA2	30605578	60.578
GGA2	30719198	60.8705
GGA2	30821839	60.968
GGA2	30840028	61.0655
GGA2	30875199	61.3585
GGA2	30909492	61.456
GGA2	30968893	61.651
GGA2	31253031	62.0415
GGA2	31365183	62.139
GGA2	31398887	62.2365
GGA2	31493356	62.334
GGA2	31547027	62.7245
GGA2	31625141	63.016
GGA2	31673245	63.1135
GGA2	31710245	63.211
GGA2	31758023	63.3085
GGA2	31773967	63.406
GGA2	31864787	63.5035
GGA2	31884991	63.601
GGA2	31944506	63.6985
GGA2	32007370	63.796
GGA2	32049423	63.8935
GGA2	32113018	63.991
GGA2	32149784	64.186
GGA2	32173613	64.2835
GGA2	32201951	64.381
GGA2	32231318	64.4785
GGA2	32282735	64.576
GGA2	32297346	64.771
GGA2	32345010	64.8685
GGA2	32390822	64.966
GGA2	32421374	65.2585
GGA2	32489802	65.356
GGA2	32511415	65.4535
GGA2	32536347	65.551
GGA2	32559823	66.0395
GGA2	32600185	66.432
GGA2	32635617	66.7245
GGA2	32670257	67.1145
GGA2	32727573	67.31
GGA2	32749258	67.4075
GGA2	32767872	67.603
GGA2	32823827	67.7005
GGA2	32909300	67.9925
GGA2	33022335	68.187
GGA2	33076364	68.2845
GGA2	33092520	68.382
GGA2	33111792	68.4795
GGA2	33214013	68.675
GGA2	33554172	69.0675
GGA2	33590570	69.165
GGA2	33772011	69.2625
GGA2	33790996	69.36
GGA2	33823655	69.457
GGA2	33923298	69.6525
GGA2	33930770	69.75
GGA2	34009822	69.8475
GGA2	34029239	70.14
GGA2	34063104	70.2375
GGA2	34125774	70.335
GGA2	34143772	70.4325
GGA2	34244407	70.6275
GGA2	34292967	70.8225
GGA2	34329006	71.0175
GGA2	34383510	71.1145
GGA2	34444055	71.212
GGA2	34484307	71.3095
GGA2	34538900	71.505
GGA2	34623721	71.6025
GGA2	34696408	71.7
GGA2	34769331	71.7975
GGA2	34819044	71.895
GGA2	34854054	71.9925
GGA2	34959450	72.09
GGA2	34992166	72.1875
[truncated: 10,775 more rows]
