# Supplementary material for: Haplotype analysis incorporating ancestral origins identified novel genetic loci associated with chicken body weight using an advanced intercross line
Source: Genet Sel Evol. 2024 Dec 20;56:78. doi: 10.1186/s12711-024-00946-y (PMC11660596; doi:10.1186/s12711-024-00946-y)
Supplement: Supplementary file 5 — Additional file 5: Table S4. Summary statistics for the genetic map and number of informative markers in the F9 population. [file 12711_2024_946_MOESM5_ESM.xlsx]

## Sheet: Sheet1
Chromosome	Physical size (Mb)	Number of SNPs	male (cM)	female (cM)	Sex average (cM)	Recombination rate (cM/Mb)
GGA1	197.61	39814	336.518	356.05	346.284	1.75236
GGA2	149.68	30975	249.807	254.461	252.134	1.68449
GGA3	110.84	22761	210.321	212.349	211.335	1.90667
GGA4	91.32	18950	171.017	169.723	170.37	1.86564
GGA5	59.81	12414	135.744	140.106	137.925	2.30605
GGA6	36.37	7558	96.689	88.265	92.477	2.54267
GGA7	36.74	7510	105.444	96.72	101.082	2.75128
GGA8	30.22	5890	86.689	93.014	89.8515	2.97325
GGA9	24.15	4964	78.854	73.217	76.0355	3.14847
GGA10	21.12	4082	77.214	78.534	77.874	3.68722
GGA11	20.2	3968	65.422	61.496	63.459	3.14153
GGA12	20.39	4137	69.888	72.629	71.2585	3.49478
GGA13	19.17	3634	61.37	64.872	63.121	3.2927
GGA14	16.22	3206	65.854	64.014	64.934	4.00333
GGA15	13.06	2536	68.291	75.298	71.7945	5.49728
GGA16	2.84	292	36.895	42.93	39.9125	14.0537
GGA17	10.76	2045	64.167	59.383	61.775	5.74117
GGA18	11.37	2158	61.224	61.636	61.43	5.40281
GGA19	10.32	2024	59.173	63.98	61.5765	5.96672
GGA20	13.9	2894	62.323	61.636	61.9795	4.45896
GGA21	6.84	1456	57.695	57.915	57.805	8.45102
GGA22	5.47	748	57.588	54.747	56.1675	10.2683
GGA23	6.15	1101	58.734	55.344	57.039	9.27463
GGA24	6.49	1295	57.52	58.601	58.0605	8.94615
GGA25	3.98	320	53.444	54.159	53.8015	13.518
GGA26	6.06	861	76.702	69.282	72.992	12.0449
GGA27	8.08	978	52.482	55.922	54.202	6.70817
GGA28	5.12	830	58.279	56.938	57.6085	11.2517
