# Supplementary material for: Haplotype analysis incorporating ancestral origins identified novel genetic loci associated with chicken body weight using an advanced intercross line
Source: Genet Sel Evol. 2024 Dec 20;56:78. doi: 10.1186/s12711-024-00946-y (PMC11660596; doi:10.1186/s12711-024-00946-y)
Supplement: Supplementary file 6 — Additional file 6: Table S5. The result of standard SNP-based GWAS for body weight at eight weeks. [file 12711_2024_946_MOESM6_ESM.xlsx]

## Sheet: Sheet1
Chr	Position	p-value	beta	FDR
GGA1	20851	0.0779528	-35.0988	1
GGA1	20859	0.356211	-31.0046	1
GGA1	22863	0.4962	23.4112	1
GGA1	22880	0.42576	8.30922	1
GGA1	22922	0.891405	6.23475	1
GGA1	22935	0.318918	10.5214	1
GGA1	22944	0.0272698	-22.5819	0.942739
GGA1	22946	0.7284	-14.9483	1
GGA1	22958	0.80464	-9.06095	1
GGA1	22960	0.520988	-15.0071	1
GGA1	23620	0.603884	8.90702	1
GGA1	23621	0.723301	6.57916	1
GGA1	23670	0.777587	3.79127	1
GGA1	28045	0.992483	-0.116963	1
GGA1	40052	0.451681	-9.08997	1
GGA1	53996	0.915011	-1.27725	1
GGA1	54005	0.0951683	22.579	1
GGA1	54034	0.0951683	22.579	1
GGA1	98763	0.183791	-16.9434	1
GGA1	98768	0.827766	-3.11598	1
GGA1	98790	0.797616	-8.19562	1
GGA1	98816	0.857315	-2.79691	1
GGA1	104714	0.123592	160.953	1
GGA1	130753	0.551249	-6.48942	1
GGA1	130759	0.0460217	22.8748	0.977767
GGA1	130777	0.115031	48.5733	1
GGA1	130792	0.115031	48.5733	1
GGA1	130799	0.00719549	29.5534	0.780649
GGA1	130800	0.334834	-11.4361	1
GGA1	130803	0.701	-7.91691	1
GGA1	160287	0.0807344	91.773	1
GGA1	191845	0.50073	-9.1713	1
GGA1	191878	0.324733	-10.8256	1
GGA1	195076	0.949936	1.54828	1
GGA1	206947	0.294741	-12.123	1
GGA1	221591	0.897352	-8.15449	1
GGA1	221599	0.529807	27.6261	1
GGA1	221602	0.604883	27.592	1
GGA1	221605	0.610157	-20.5822	1
GGA1	221637	0.406802	-27.7998	1
GGA1	221642	0.730378	23.5208	1
GGA1	221643	0.208023	90.7286	1
GGA1	239308	0.23459	27.8001	1
GGA1	271031	0.544863	8.47687	1
GGA1	289026	0.335134	34.5713	1
GGA1	289037	0.741717	-3.22642	1
GGA1	289059	0.776157	-2.89599	1
GGA1	289061	0.741717	-3.22642	1
GGA1	289073	0.741717	-3.22642	1
GGA1	293319	0.725589	-13.6765	1
GGA1	322926	0.552453	-27.4144	1
GGA1	322944	0.880386	2.53068	1
GGA1	333210	0.980874	-0.528706	1
GGA1	333223	0.662875	5.38711	1
GGA1	333228	0.579433	4.37126	1
GGA1	333314	0.897904	-1.6091	1
GGA1	333495	0.496115	8.08733	1
GGA1	338574	0.836591	6.07286	1
GGA1	338576	0.188126	53.8061	1
GGA1	341728	0.883947	2.46856	1
GGA1	341735	0.230979	14.1877	1
GGA1	341756	0.179954	48.3473	1
GGA1	354469	0.959368	-0.420425	1
GGA1	354495	0.137856	11.5501	1
GGA1	357454	0.916916	3.37249	1
GGA1	378407	0.252875	11.195	1
GGA1	378415	0.740603	2.49639	1
GGA1	378426	0.187819	24.8062	1
GGA1	384190	0.898166	-1.22546	1
GGA1	384232	0.180439	10.5827	1
GGA1	405956	0.50303	-17.5608	1
GGA1	405964	0.264498	12.2884	1
GGA1	405966	0.78806	3.06726	1
GGA1	405969	0.470721	-6.48134	1
GGA1	405978	0.790987	3.85795	1
GGA1	405980	0.545715	11.5701	1
GGA1	405982	0.328145	21.1007	1
GGA1	405985	0.593997	7.14175	1
GGA1	437307	0.278742	26.1796	1
GGA1	438600	0.20783	-55.3482	1
GGA1	438604	0.940963	2.1018	1
GGA1	438620	0.707912	7.54288	1
GGA1	438644	0.214619	37.2111	1
GGA1	438651	0.472721	27.0483	1
GGA1	463208	0.485523	-6.44696	1
GGA1	470610	0.511152	-35.5642	1
GGA1	470653	0.654586	11.6574	1
GGA1	499936	0.410484	24.589	1
GGA1	505480	0.256176	42.0312	1
GGA1	505489	0.833935	-4.82691	1
GGA1	505543	0.378067	10.1661	1
GGA1	505572	0.534805	7.92924	1
GGA1	521288	0.837869	-15.3517	1
GGA1	521295	0.816553	1.82345	1
GGA1	521338	0.816553	1.82345	1
GGA1	539999	0.670559	-14.2787	1
GGA1	540043	0.269376	-55.2289	1
GGA1	540066	0.281345	35.3062	1
GGA1	540078	0.497045	-5.62428	1
GGA1	540100	0.663049	4.12933	1
GGA1	545476	0.831078	-4.74349	1
GGA1	545477	0.0630814	38.4313	1
GGA1	545502	0.115024	-12.7512	1
GGA1	548339	0.594042	-13.2999	1
GGA1	548348	0.548242	7.40323	1
GGA1	558321	0.190233	13.3325	1
GGA1	558327	0.318	11.0296	1
GGA1	558363	0.513474	48.2064	1
GGA1	570965	0.566477	-9.15587	1
GGA1	570970	0.504297	19.9804	1
GGA1	570986	0.790925	-11.1174	1
GGA1	594557	0.630249	-5.47208	1
GGA1	594651	0.744059	-6.14517	1
GGA1	594660	0.801883	-4.77504	1
GGA1	595920	0.457791	12.2999	1
GGA1	595922	0.202065	-36.3057	1
GGA1	595948	0.656976	6.49413	1
GGA1	595959	0.894129	-5.14712	1
GGA1	595968	0.284065	8.76513	1
GGA1	601511	0.510927	-5.42928	1
GGA1	601542	0.709029	-13.3462	1
GGA1	601584	0.169956	-54.6826	1
GGA1	601589	0.0804267	-42.5079	1
GGA1	625915	0.91353	1.49352	1
GGA1	625941	0.91353	1.49352	1
GGA1	626010	0.555633	5.26569	1
GGA1	626025	0.903269	1.0957	1
GGA1	631590	0.467337	-31.7376	1
GGA1	667385	0.371452	-7.62281	1
GGA1	667447	0.37107	-9.45672	1
GGA1	705407	0.528915	10.9991	1
GGA1	938842	0.748837	3.10808	1
GGA1	938865	0.927079	-1.30511	1
GGA1	1094869	0.565585	12.7761	1
GGA1	1108965	0.587885	4.52179	1
GGA1	1108982	0.282083	-38.5613	1
GGA1	1111715	0.288128	12.4206	1
GGA1	1151252	0.252445	-38.2345	1
GGA1	1151299	0.27588	-9.85888	1
GGA1	1188624	0.164983	-14.2673	1
GGA1	1188637	0.638101	-17.294	1
GGA1	1190562	0.1596	42.7934	1
GGA1	1204593	0.689746	7.06344	1
GGA1	1204607	0.119876	-34.9371	1
GGA1	1204639	0.476293	21.6702	1
GGA1	1261421	0.712612	3.88895	1
GGA1	1261423	0.712612	3.88895	1
GGA1	1261440	0.799218	13.1241	1
GGA1	1261448	0.547814	-5.39479	1
GGA1	1286245	0.650924	19.6785	1
GGA1	1286284	0.79642	-8.16054	1
GGA1	1352437	0.653141	11.8661	1
GGA1	1372602	0.782125	4.36096	1
GGA1	1372623	0.411828	-7.81761	1
GGA1	1376946	0.166762	12.0112	1
GGA1	1376978	0.265345	-46.5034	1
GGA1	1386333	0.374696	18.8965	1
GGA1	1386345	0.203508	17.424	1
GGA1	1402148	0.805917	-5.08069	1
GGA1	1402187	0.314424	-8.94279	1
GGA1	1402197	0.672499	-14.5144	1
GGA1	1402216	0.0813924	-26.647	1
GGA1	1421085	0.191075	-22.3941	1
GGA1	1421136	0.277098	-34.395	1
GGA1	1422964	0.96152	-0.54854	1
GGA1	1422970	0.384871	-12.0577	1
GGA1	1425663	0.978893	-0.852751	1
GGA1	1425708	0.618207	16.106	1
GGA1	1435322	0.711607	-5.0903	1
GGA1	1448279	0.38299	-7.96165	1
GGA1	1448281	0.38299	-7.96165	1
GGA1	1448282	0.38299	-7.96165	1
GGA1	1452231	0.895541	7.77335	1
GGA1	1452277	0.904575	-1.49851	1
GGA1	1452286	0.339966	-28.1113	1
GGA1	1453788	0.480116	-18.837	1
GGA1	1453791	0.906651	2.70671	1
GGA1	1453795	0.852807	-6.0886	1
GGA1	1453812	0.692011	4.26276	1
GGA1	1453821	0.882189	-1.21146	1
GGA1	1453859	0.626868	5.7125	1
GGA1	1453878	0.188077	-14.4813	1
GGA1	1464227	0.153921	-18.724	1
GGA1	1464263	0.696791	-7.28784	1
GGA1	1464282	0.585914	-29.6425	1
GGA1	1464301	0.197011	-21.9537	1
GGA1	1479931	0.699066	6.55469	1
GGA1	1479935	0.502411	-19.6274	1
GGA1	1479944	0.0326464	66.7116	0.95688
GGA1	1503724	0.838388	-12.0197	1
GGA1	1503731	0.0305407	-121.752	0.951798
GGA1	1503744	0.390562	-34.4133	1
GGA1	1506400	0.789274	-4.97311	1
GGA1	1510750	0.713741	-33.1218	1
GGA1	1511885	0.612871	-7.4749	1
GGA1	1514570	0.0454165	-21.6548	0.977532
GGA1	1516139	0.892708	1.6318	1
GGA1	1516140	0.052423	18.6619	0.994388
GGA1	1516158	0.921357	-2.12657	1
GGA1	1516165	0.655263	7.27505	1
GGA1	1528527	0.550578	-5.03452	1
GGA1	1528561	0.867078	-8.81345	1
GGA1	1528587	0.806304	2.31659	1
GGA1	1528603	0.106829	-59.0256	1
GGA1	1530009	0.338398	-21.0326	1
GGA1	1530010	0.999041	-0.0318789	1
GGA1	1530088	0.778815	11.2034	1
GGA1	1530103	0.92822	-1.26205	1
GGA1	1538994	0.117856	-21.9089	1
GGA1	1539000	0.364443	-10.295	1
GGA1	1539024	0.916189	4.10867	1
GGA1	1539039	0.158293	18.962	1
GGA1	1552760	0.220606	25.1211	1
GGA1	1552804	0.0687864	29.8118	1
GGA1	1565964	0.978806	0.291439	1
GGA1	1578417	0.177842	-11.9035	1
GGA1	1586937	0.30201	-31.4089	1
GGA1	1587501	0.798433	2.17219	1
GGA1	1606482	0.748279	4.01938	1
GGA1	1606500	0.309253	-35.5751	1
GGA1	1606583	0.968641	0.949784	1
GGA1	1606584	0.409048	-21.5732	1
GGA1	1606590	0.465551	-21.6102	1
GGA1	1622239	0.000801481	-43.6744	0.412123
GGA1	1622259	0.000759001	-34.5801	0.406854
GGA1	1622266	0.357702	20.804	1
GGA1	1627349	0.599423	-10.3218	1
GGA1	1627355	0.209915	-35.8193	1
GGA1	1630010	0.284322	23.1325	1
GGA1	1630035	0.383778	24.982	1
GGA1	1630041	0.793173	-8.62364	1
GGA1	1645736	0.563484	12.9852	1
GGA1	1645744	0.820687	-5.98929	1
GGA1	1647236	0.553452	12.9911	1
GGA1	1653472	0.874251	9.55115	1
GGA1	1653511	0.997989	0.0884917	1
GGA1	1653513	0.0584535	-21.5444	1
GGA1	1653524	0.800552	-3.88284	1
GGA1	1661568	0.324033	-9.12605	1
GGA1	1671656	0.115262	-18.0583	1
GGA1	1671660	0.480725	-14.4295	1
GGA1	1675284	0.795246	-12.8326	1
GGA1	1675334	0.922962	4.30395	1
GGA1	1682468	0.0290999	-59.2885	0.947331
GGA1	1682573	0.508118	14.1448	1
GGA1	1690897	0.142969	-16.738	1
GGA1	1690922	0.242492	13.0908	1
GGA1	1711020	0.455275	13.6114	1
GGA1	1711043	0.131026	33.3087	1
GGA1	1711069	0.50001	29.7563	1
GGA1	1711071	0.585734	-13.9813	1
GGA1	1732182	0.169132	49.3455	1
GGA1	1732226	0.11008	55.9513	1
GGA1	1732233	0.421198	30.3978	1
GGA1	1736223	0.169844	54.9844	1
GGA1	1736368	0.386662	47.3256	1
GGA1	1747461	0.617598	-19.4062	1
GGA1	1747509	0.452022	-44.8734	1
GGA1	1757916	0.842028	-3.81384	1
GGA1	1769696	0.0877477	35.0968	1
GGA1	1769720	0.0576279	-39.1779	1
GGA1	1769728	0.128977	46.471	1
GGA1	1772549	#NAME?	#NAME?	NA
GGA1	1772555	0.458097	26.2158	1
GGA1	1772575	0.226655	-9.56259	1
GGA1	1772593	0.510537	-46.8196	1
GGA1	1772611	0.414638	-23.9844	1
GGA1	1784888	0.999261	0.0120785	1
GGA1	1784890	0.90932	1.43799	1
GGA1	1784950	0.954045	-2.79373	1
GGA1	1787560	0.763617	3.25409	1
GGA1	1804930	0.0275652	-65.073	0.94218
GGA1	1807735	0.832653	6.56544	1
GGA1	1808568	0.23638	14.1809	1
GGA1	1820613	0.351515	34.4794	1
GGA1	1820619	0.315649	-19.3523	1
GGA1	1820667	0.972611	1.09496	1
GGA1	1829997	0.295324	45.8928	1
GGA1	1830026	0.752817	-13.424	1
GGA1	1830031	0.299895	-38.3177	1
GGA1	1830985	0.746272	-15.9757	1
GGA1	1831018	0.531208	7.48576	1
GGA1	1831034	0.505105	7.14804	1
GGA1	1831041	0.505105	7.14804	1
GGA1	1882175	0.54683	9.31974	1
GGA1	1887590	0.757526	3.25295	1
GGA1	1892132	0.0242597	43.9267	0.923275
GGA1	1894711	0.420345	27.5564	1
GGA1	1915209	0.903433	-18.2319	1
GGA1	1915210	0.554204	-22.468	1
GGA1	1923252	0.0991866	68.2881	1
GGA1	1923284	0.374176	-28.0533	1
GGA1	1923299	0.17866	-45.833	1
GGA1	1923300	0.482944	-24.9541	1
GGA1	1923406	0.208754	-23.9745	1
GGA1	1923448	0.337705	26.143	1
GGA1	1932812	0.187175	39.1233	1
GGA1	1940336	0.751183	-12.7726	1
GGA1	1940354	0.81946	2.73653	1
GGA1	1940378	0.641894	-5.01195	1
GGA1	1948721	0.767924	-9.79173	1
GGA1	1948745	0.036332	55.6459	0.961392
GGA1	1950226	0.664967	-4.35251	1
GGA1	1954762	0.820907	4.27759	1
GGA1	1954802	0.00166226	-48.4168	0.549802
GGA1	1972711	0.52525	-6.22959	1
GGA1	1981794	0.551835	-33.2736	1
GGA1	1983330	0.0322647	56.4588	0.958289
GGA1	1983344	0.24469	41.9558	1
GGA1	1983369	0.138109	65.6484	1
GGA1	1987768	0.159129	53.791	1
GGA1	1987770	0.212273	43.582	1
GGA1	1987783	0.649615	-7.76376	1
GGA1	2006619	0.330289	47.3269	1
GGA1	2006620	0.771516	14.385	1
GGA1	2031826	0.747757	-3.23393	1
GGA1	2064373	0.531121	27.9614	1
GGA1	2064395	0.391693	-7.4133	1
GGA1	2064442	0.104729	17.6397	1
GGA1	2074119	0.699295	14.8571	1
GGA1	2074129	0.771453	9.68641	1
GGA1	2078556	0.79912	-2.33948	1
GGA1	2086035	0.687751	-14.1449	1
GGA1	2090412	0.16244	-34.2599	1
GGA1	2090419	0.682585	-10.2875	1
GGA1	2090453	0.471163	28.0451	1
GGA1	2090468	0.338894	-9.60964	1
GGA1	2090469	0.286796	13.8708	1
GGA1	2091473	0.153318	-44.376	1
GGA1	2091501	0.166915	48.3144	1
GGA1	2092003	0.538529	-6.29668	1
GGA1	2102434	0.0771954	93.4293	1
GGA1	2118346	0.744451	3.71268	1
GGA1	2118348	0.744451	3.71268	1
GGA1	2118370	0.581358	-18.2494	1
GGA1	2121457	0.278322	12.2523	1
GGA1	2123249	0.715322	4.25977	1
GGA1	2123850	0.750452	-9.44016	1
GGA1	2123852	0.227314	41.3995	1
GGA1	2123863	0.54892	-22.0031	1
GGA1	2128717	0.192064	12.2805	1
GGA1	2128756	0.721475	-6.5054	1
GGA1	2128758	0.721475	-6.5054	1
GGA1	2129065	0.399719	-23.6048	1
GGA1	2129066	0.399719	-23.6048	1
GGA1	2129124	0.395737	7.78247	1
GGA1	2129154	0.318668	-18.1146	1
GGA1	2142756	0.230605	-23.2919	1
GGA1	2142768	0.789012	-2.80986	1
GGA1	2142836	0.877371	-1.58751	1
GGA1	2174282	0.350411	47.3949	1
GGA1	2174308	0.148164	-81.4474	1
GGA1	2186046	0.74637	3.06851	1
GGA1	2190740	0.721466	8.5965	1
GGA1	2190755	0.668638	8.84252	1
GGA1	2190790	0.516447	18.3849	1
GGA1	2191594	0.9191	2.77601	1
GGA1	2191596	0.581494	13.663	1
GGA1	2191675	0.221431	37.3311	1
GGA1	2205860	0.944471	-0.589992	1
GGA1	2205895	0.867116	-1.40904	1
GGA1	2205914	0.313096	27.5698	1
GGA1	2206864	0.33586	-9.89429	1
GGA1	2206979	0.720969	15.3931	1
GGA1	2214805	0.777889	14.2403	1
GGA1	2232976	0.0356414	41.7502	0.963754
GGA1	2239859	0.901412	1.46057	1
GGA1	2239881	0.159129	53.791	1
GGA1	2241539	0.547536	5.61783	1
GGA1	2241568	0.429925	9.87094	1
GGA1	2241576	0.547536	5.61783	1
GGA1	2254739	0.940116	0.861962	1
GGA1	2254744	0.321355	-44.7458	1
GGA1	2255166	0.812838	-2.11396	1
GGA1	2255171	0.812838	-2.11396	1
GGA1	2255209	0.484564	19.9955	1
GGA1	2260935	0.271695	-9.91777	1
GGA1	2260982	0.394641	8.09498	1
GGA1	2278519	0.315602	-26.078	1
GGA1	2337873	0.303931	-20.0905	1
GGA1	2337910	0.968647	2.10159	1
GGA1	2340592	0.477304	9.28403	1
GGA1	2351413	0.440202	-22.0624	1
GGA1	2353768	0.135484	56.8175	1
GGA1	2378513	0.904041	-2.81728	1
GGA1	2390052	0.67991	-4.70182	1
GGA1	2390066	0.793105	4.16739	1
GGA1	2395444	0.067512	48.3632	1
GGA1	2396234	0.675462	10.0271	1
GGA1	2396236	0.972242	0.297764	1
GGA1	2396284	0.373835	-25.768	1
GGA1	2408325	0.772129	3.72712	1
GGA1	2408329	0.239214	-33.3313	1
GGA1	2408355	0.990902	0.125569	1
GGA1	2412188	0.337769	-28.3638	1
GGA1	2412203	0.0980158	49.9558	1
GGA1	2421555	0.481562	6.81059	1
GGA1	2421556	0.481562	6.81059	1
GGA1	2424627	0.129561	26.9245	1
GGA1	2429504	0.811216	2.48266	1
GGA1	2432622	0.0878002	55.2482	1
GGA1	2432638	0.948488	0.954996	1
GGA1	2432666	0.192926	44.5259	1
GGA1	2467172	0.685467	-3.7954	1
GGA1	2467210	0.685467	-3.7954	1
GGA1	2477427	0.73227	15.0024	1
GGA1	2477905	0.459793	-30.6812	1
GGA1	2477918	0.354371	-7.83956	1
GGA1	2477960	0.73075	9.29	1
GGA1	2477972	0.755565	3.31459	1
GGA1	2477999	0.349427	-7.86768	1
GGA1	2478852	0.581554	6.03729	1
GGA1	2478873	0.179663	15.6126	1
GGA1	2482749	0.394781	7.52173	1
GGA1	2483580	0.731039	2.9996	1
GGA1	2483610	0.724365	3.07989	1
GGA1	2483665	0.554555	-19.3591	1
GGA1	2483672	0.36108	-10.2816	1
GGA1	2483675	0.46125	-8.60458	1
GGA1	2490194	0.957178	-0.54882	1
GGA1	2490217	0.676469	-4.84012	1
GGA1	2490253	0.977534	-1.03331	1
GGA1	2492423	0.980035	-0.929466	1
GGA1	2492462	0.192859	-29.178	1
GGA1	2492466	0.289083	27.9175	1
GGA1	2492467	0.305241	-24.754	1
GGA1	2492469	0.761361	-7.15358	1
GGA1	2492470	0.932104	1.8813	1
GGA1	2492475	0.595709	9.20627	1
GGA1	2492476	0.711884	-9.52035	1
GGA1	2499241	0.600729	15.1543	1
GGA1	2513297	0.720866	4.08474	1
GGA1	2514970	0.985027	-0.456088	1
GGA1	2523866	0.290124	-44.4004	1
GGA1	2523902	0.454244	8.71462	1
GGA1	2523920	0.954144	-1.74336	1
GGA1	2534239	0.13498	57.6533	1
GGA1	2534243	0.498385	16.6164	1
GGA1	2534281	0.375289	-28.5666	1
GGA1	2537193	0.25096	38.5074	1
GGA1	2575151	0.31089	51.6325	1
GGA1	2575158	0.799617	6.46593	1
GGA1	2575169	0.29209	38.3996	1
GGA1	2575187	0.800035	-7.20303	1
GGA1	2575202	0.136617	-38.3836	1
GGA1	2578264	0.554555	-19.3591	1
GGA1	2578277	0.858796	2.76084	1
GGA1	2578289	0.554555	-19.3591	1
GGA1	2578294	0.452073	-23.2157	1
GGA1	2578316	0.72404	-16.5942	1
GGA1	2578331	0.686504	-12.8203	1
GGA1	2589966	0.417088	7.60986	1
GGA1	2591306	0.90096	-3.38637	1
GGA1	2611397	0.958873	-1.50661	1
GGA1	2611410	0.302257	32.1555	1
GGA1	2611440	0.583183	-5.18013	1
GGA1	2611444	0.779836	2.40747	1
GGA1	2613938	0.854698	-2.17488	1
GGA1	2613947	0.897694	-8.90226	1
GGA1	2616209	0.535803	-6.57473	1
GGA1	2616300	0.73858	-9.42305	1
GGA1	2616301	0.709393	3.9897	1
GGA1	2616302	0.468578	7.309	1
GGA1	2627818	0.302257	32.1555	1
GGA1	2652301	0.876116	-1.81239	1
GGA1	2668174	0.845539	2.18875	1
GGA1	2674500	0.525611	34.6487	1
GGA1	2674527	0.772831	11.3912	1
GGA1	2675735	0.192583	45.1302	1
GGA1	2675748	0.627149	5.32645	1
GGA1	2690581	0.882087	17.4626	1
GGA1	2696821	0.746913	-3.71746	1
GGA1	2697860	0.660218	5.00443	1
GGA1	2697870	0.660218	5.00443	1
GGA1	2697900	0.620761	65.436	1
GGA1	2742470	0.27968	9.81983	1
GGA1	2756262	0.756545	-2.83954	1
GGA1	2757654	0.716859	14.5497	1
GGA1	2757683	0.356998	-10.2898	1
GGA1	2758327	0.333108	-9.50961	1
GGA1	2758342	0.333108	-9.50961	1
GGA1	2822784	0.641577	4.7348	1
GGA1	2822796	0.578899	10.9858	1
GGA1	2822883	0.793821	3.21029	1
GGA1	2828715	0.504594	-25.5255	1
GGA1	2828768	0.908097	-2.895	1
GGA1	2841949	0.00237576	-212.15	0.625301
GGA1	2841974	0.374111	34.7683	1
GGA1	2845104	0.330529	-17.7898	1
GGA1	2845115	0.659733	4.84282	1
GGA1	2845145	0.889905	-4.90816	1
GGA1	2857326	0.907251	-3.0706	1
GGA1	2857362	0.475119	-7.49256	1
GGA1	2861221	0.85712	-1.76186	1
GGA1	2861268	0.910602	3.35429	1
GGA1	2870052	0.173446	12.3402	1
GGA1	2899395	0.789862	7.1259	1
GGA1	2899418	0.366191	-17.376	1
GGA1	2899451	0.636489	-31.6309	1
GGA1	2899462	0.942772	1.73922	1
GGA1	2899467	0.177206	62.0778	1
GGA1	2899480	0.26492	37.5886	1
GGA1	2899499	0.26492	37.5886	1
GGA1	2899500	0.938157	1.63447	1
GGA1	2920555	0.865927	-3.84535	1
GGA1	2920585	0.671131	-21.58	1
GGA1	2920587	0.910338	-4.12251	1
GGA1	2920603	0.320986	-32.8086	1
GGA1	2920622	0.404364	-31.5705	1
GGA1	2926629	0.181336	12.0156	1
GGA1	2926636	0.723773	5.74211	1
GGA1	2944805	0.75809	8.89202	1
GGA1	2947282	0.986104	0.841016	1
GGA1	2949889	0.56207	-18.345	1
GGA1	2949913	0.0910427	-101.661	1
GGA1	2969965	0.766753	6.51982	1
GGA1	2969978	0.50505	22.5424	1
GGA1	2985543	0.454109	-21.5283	1
GGA1	3004225	0.364256	22.5037	1
GGA1	3037996	0.910736	3.01864	1
GGA1	3038036	0.510025	-6.48114	1
GGA1	3043950	0.284155	42.8121	1
GGA1	3054283	0.376624	41.1599	1
GGA1	3056677	0.701772	3.32347	1
GGA1	3063633	0.640985	5.54155	1
GGA1	3063656	0.640985	5.54155	1
GGA1	3067447	0.771992	12.9515	1
GGA1	3102697	0.759106	8.3531	1
GGA1	3102746	0.0257732	65.1736	0.932272
GGA1	3116299	0.904984	-2.67278	1
GGA1	3116317	0.190423	-25.7395	1
GGA1	3116335	0.222012	49.2495	1
GGA1	3116347	0.260109	-10.49	1
GGA1	3116376	0.592636	-5.05036	1
GGA1	3116878	0.430285	-13.2505	1
GGA1	3129864	0.797108	8.78149	1
GGA1	3129878	0.967032	0.483212	1
GGA1	3129890	0.967032	0.483212	1
GGA1	3129904	0.0626216	55.3798	1
GGA1	3129906	0.522435	22.2136	1
GGA1	3129911	0.303103	-20.7177	1
GGA1	3168088	0.142441	48.5224	1
GGA1	3168540	0.773514	-12.4244	1
GGA1	3168543	0.848396	10.291	1
GGA1	3168547	0.952957	-1.84091	1
GGA1	3168624	0.952415	-0.609812	1
GGA1	3177018	0.535469	7.95344	1
GGA1	3178448	0.923412	0.933537	1
GGA1	3211026	0.142441	48.5224	1
GGA1	3211040	0.850642	-3.73531	1
GGA1	3217443	0.399609	9.76997	1
GGA1	3217491	0.70875	-11.0344	1
GGA1	3223836	0.278345	28.4883	1
GGA1	3225183	0.563828	12.5721	1
GGA1	3225184	0.161779	43.8666	1
GGA1	3255386	0.766491	-10.0295	1
GGA1	3255412	0.373014	28.0172	1
GGA1	3256375	0.529524	15.5859	1
GGA1	3262466	0.774276	-2.92848	1
GGA1	3262483	0.373134	21.7588	1
GGA1	3266001	0.815828	-7.02048	1
GGA1	3276564	0.950297	-0.898504	1
GGA1	3322740	0.657808	12.4407	1
GGA1	3322750	0.227382	-11.5001	1
GGA1	3322770	0.619831	5.55328	1
GGA1	3337365	0.747473	17.8003	1
GGA1	3337366	0.970889	-1.15173	1
GGA1	3337390	0.617544	-18.5111	1
GGA1	3347349	0.689336	14.6612	1
GGA1	3347384	0.716233	10.9832	1
GGA1	3347396	0.190234	25.7939	1
GGA1	3352419	0.317287	25.6993	1
GGA1	3354169	0.708028	4.44037	1
GGA1	3354187	0.100319	57.0436	1
GGA1	3368765	0.583366	-20.8263	1
GGA1	3368767	0.593298	17.3244	1
GGA1	3368993	0.269012	-40.1093	1
GGA1	3369005	0.62951	9.329	1
GGA1	3369031	0.351524	38.0705	1
GGA1	3371433	0.239463	-42.4949	1
GGA1	3371463	0.148183	54.936	1
GGA1	3371474	0.619264	-28.509	1
GGA1	3371520	0.546629	-13.6953	1
GGA1	3371521	0.947259	0.768486	1
GGA1	3371522	0.95486	-1.63259	1
GGA1	3373027	0.122996	-15.6758	1
GGA1	3373050	0.269012	-40.1093	1
GGA1	3378749	0.454022	-7.31073	1
GGA1	3378788	0.43855	-7.99112	1
GGA1	3378810	0.244107	42.9484	1
GGA1	3378811	0.100406	14.2895	1
GGA1	3378815	0.785159	-7.40058	1
GGA1	3378824	0.43855	-7.99112	1
GGA1	3387640	0.207321	60.9747	1
GGA1	3387665	0.092569	-45.338	1
GGA1	3393709	0.410875	40.6076	1
GGA1	3393751	0.462194	24.6604	1
GGA1	3393760	0.709173	3.58132	1
GGA1	3400376	0.743176	12.5508	1
GGA1	3403808	#NAME?	#NAME?	NA
GGA1	3432647	0.658543	30.1424	1
GGA1	3432695	0.863983	4.67758	1
GGA1	3439830	0.665104	6.83164	1
GGA1	3441216	0.995331	-0.170034	1
GGA1	3441218	0.746365	4.90016	1
GGA1	3441219	0.259086	35.1445	1
GGA1	3441225	0.72772	4.06103	1
GGA1	3441226	0.448338	17.8618	1
GGA1	3449008	0.199913	-33.4453	1
GGA1	3449009	0.838646	2.21149	1
GGA1	3449014	0.295095	31.3146	1
GGA1	3449020	0.564441	-18.4713	1
GGA1	3449021	0.0631794	-52.3187	1
GGA1	3449024	0.359588	21.8932	1
GGA1	3449028	0.299384	-10.7517	1
GGA1	3449044	0.604198	11.9706	1
GGA1	3449046	0.359315	-18.7613	1
GGA1	3449052	0.242906	-20.3585	1
GGA1	3449055	0.257851	37.682	1
GGA1	3449060	0.825946	-2.18458	1
GGA1	3449061	0.685296	-9.46941	1
GGA1	3451075	0.796227	3.45304	1
GGA1	3451105	0.107953	-39.5003	1
GGA1	3451110	0.845912	2.60205	1
GGA1	3511489	0.127564	58.8951	1
GGA1	3514335	0.72208	11.0874	1
GGA1	3514362	0.748267	3.93014	1
GGA1	3520074	0.235126	-10.4715	1
GGA1	3520085	0.491781	7.73827	1
GGA1	3526493	0.880504	-1.79266	1
GGA1	3526527	0.880504	-1.79266	1
GGA1	3526529	0.556717	5.51559	1
GGA1	3531437	0.281822	-11.3547	1
GGA1	3546016	0.762202	18.8687	1
GGA1	3546042	0.858128	-4.4214	1
GGA1	3546047	0.0704798	40.5419	1
GGA1	3550140	0.417722	27.2729	1
GGA1	3550189	0.998083	-0.106291	1
GGA1	3550197	0.779493	-6.31081	1
GGA1	3550245	0.916974	2.77523	1
GGA1	3552278	0.54341	-36.0949	1
GGA1	3552370	0.538594	-22.6565	1
GGA1	3554469	0.84754	-7.11392	1
GGA1	3556184	0.282651	-55.1496	1
GGA1	3557395	0.0839503	139.08	1
GGA1	3578074	0.296669	12.3367	1
GGA1	3581956	0.148223	51.5009	1
GGA1	3581981	0.475413	-14.5206	1
GGA1	3581990	0.224933	-39.6201	1
GGA1	3581993	0.272135	-11.3209	1
GGA1	3583065	0.490072	-30.3636	1
GGA1	3602443	0.637096	6.94083	1
GGA1	3616928	0.28896	10.1556	1
GGA1	3616981	0.450441	-22.3094	1
GGA1	3616982	0.242186	23.9708	1
GGA1	3616984	0.262091	48.304	1
GGA1	3632757	0.273196	-11.1842	1
GGA1	3632775	0.411465	-10.0228	1
GGA1	3641264	0.0396637	19.4034	0.970018
GGA1	3641271	0.446204	-47.0273	1
GGA1	3641272	0.801635	-7.96041	1
GGA1	3653961	0.642973	5.53911	1
GGA1	3657130	0.921911	0.958951	1
GGA1	3666721	#NAME?	#NAME?	NA
GGA1	3666722	0.173286	16.6794	1
GGA1	3669957	0.761753	-2.82647	1
GGA1	3669991	0.638698	-13.4179	1
GGA1	3673653	0.911932	3.29643	1
GGA1	3673665	0.814045	2.19599	1
GGA1	3673690	0.610959	-4.71072	1
GGA1	3673727	0.0789136	47.3196	1
GGA1	3673738	0.915031	4.28858	1
GGA1	3673767	0.300426	47.2093	1
GGA1	3678055	0.579856	-9.34005	1
GGA1	3683309	0.892723	6.37474	1
GGA1	3683312	0.023435	-93.2066	0.919246
GGA1	3725559	0.155256	13.1355	1
GGA1	3725589	0.514631	-22.226	1
GGA1	3725596	0.128768	26.6774	1
GGA1	3725606	0.408766	-24.7864	1
GGA1	3726524	0.495573	-29.6874	1
GGA1	3726531	0.555435	7.00319	1
GGA1	3730282	0.269012	-40.1093	1
GGA1	3730289	0.704029	7.55736	1
GGA1	3730322	0.672697	-11.8432	1
GGA1	3736184	0.809812	2.78754	1
GGA1	3736218	0.240389	-56.8611	1
GGA1	3736247	0.436802	-20.82	1
GGA1	3736264	0.0565671	37.9462	1
GGA1	3744832	0.537092	-27.4798	1
GGA1	3744836	0.208075	12.4263	1
GGA1	3760591	0.312759	-19.7674	1
GGA1	3760606	0.198961	-42.7111	1
GGA1	3760651	0.379767	50.7675	1
GGA1	3760677	0.107015	19.4664	1
GGA1	3766901	0.944166	-3.52198	1
GGA1	3766952	0.598774	5.9159	1
GGA1	3768604	0.548431	5.70088	1
GGA1	3768657	0.764825	14.4108	1
GGA1	3768693	0.4024	-9.27545	1
GGA1	3768936	0.578847	5.12351	1
GGA1	3768958	0.306765	-19.2062	1
GGA1	3777979	0.491911	-20.522	1
GGA1	3787149	0.293324	-10.7447	1
GGA1	3787817	0.586967	26.4192	1
GGA1	3794591	0.837339	-1.87301	1
GGA1	3794606	0.837339	-1.87301	1
GGA1	3795548	0.147218	17.1025	1
GGA1	3795553	0.766654	-3.69459	1
GGA1	3809681	0.6957	4.95091	1
GGA1	3809682	0.712022	4.00297	1
GGA1	3809705	0.280806	-9.65245	1
GGA1	3810256	0.93284	-0.734034	1
GGA1	3810299	0.851616	8.27409	1
GGA1	3825391	0.152162	42.1713	1
GGA1	3825440	0.112572	55.4302	1
GGA1	3841256	0.633128	16.2948	1
GGA1	3861175	0.476395	-23.5852	1
GGA1	3861202	0.115552	-15.4013	1
GGA1	3861213	0.0196261	20.3184	0.896988
GGA1	3896250	0.938286	-0.822485	1
GGA1	3915532	0.878872	1.72745	1
GGA1	3922788	0.66863	-4.03497	1
GGA1	3926571	0.638114	15.9648	1
GGA1	3926619	0.435789	35.4306	1
GGA1	3932721	0.458683	-14.285	1
GGA1	3937093	0.317451	12.317	1
GGA1	3941878	0.241613	-23.342	1
GGA1	3943442	0.614241	5.86114	1
GGA1	3949764	0.292808	-29.3786	1
GGA1	3952429	0.454767	-36.0315	1
GGA1	3952693	0.01796	49.2391	0.888129
GGA1	3952714	0.576306	4.57164	1
GGA1	3955080	0.146413	-64.5687	1
GGA1	3955134	0.437125	-15.3389	1
GGA1	3960558	0.221131	-10.666	1
GGA1	3960571	0.321314	-9.84526	1
GGA1	3960572	0.677399	-8.82902	1
GGA1	3964724	0.537645	18.8644	1
GGA1	3973624	0.842308	8.81231	1
GGA1	3973669	0.823152	-2.13315	1
GGA1	3976927	0.53457	-22.8598	1
GGA1	3980959	0.91398	-1.0255	1
GGA1	3980975	0.810227	-6.10862	1
GGA1	3981254	0.831712	-1.97375	1
GGA1	3981263	0.409744	-7.42401	1
GGA1	3996729	0.509401	7.99219	1
GGA1	3997032	0.711101	4.11878	1
GGA1	4002219	0.463133	-11.0605	1
GGA1	4002310	0.410871	-9.05383	1
GGA1	4002323	0.942178	-2.5695	1
GGA1	4018836	0.790449	10.248	1
GGA1	4018889	0.46347	-14.2919	1
GGA1	4018997	0.523097	31.4062	1
GGA1	4019004	0.49923	-13.1796	1
GGA1	4024211	0.594483	-8.36376	1
GGA1	4026311	0.205893	-53.2043	1
GGA1	4027107	0.284852	35.5525	1
GGA1	4037785	0.580759	-7.62492	1
GGA1	4037829	0.430514	21.8225	1
GGA1	4040096	0.638131	19.8347	1
GGA1	4040121	0.94975	-0.962794	1
GGA1	4040131	0.864436	4.66276	1
GGA1	4041934	0.383451	56.3572	1
GGA1	4041935	0.0999315	-70.0407	1
GGA1	4041979	0.613228	-8.43314	1
GGA1	4083664	0.295643	-11.8531	1
GGA1	4083676	0.917381	-1.13717	1
GGA1	4101042	0.212742	52.3749	1
GGA1	4101044	0.13056	38.5974	1
GGA1	4101076	0.884567	1.74117	1
GGA1	4112895	0.386616	-16.6059	1
GGA1	4112926	0.27526	-40.8357	1
GGA1	4118804	0.484075	-13.3016	1
GGA1	4118855	0.270753	13.19	1
GGA1	4131827	0.362885	8.34009	1
GGA1	4140433	0.0735407	-16.9139	1
GGA1	4140449	0.0960896	-15.1485	1
GGA1	4146095	0.116949	16.9976	1
GGA1	4146993	0.256915	-61.7725	1
GGA1	4153146	0.772547	6.23254	1
GGA1	4153154	0.202477	-14.1701	1
GGA1	4153160	0.804664	7.87668	1
GGA1	4153186	0.326463	37.0505	1
GGA1	4172911	0.817504	2.82973	1
GGA1	4174908	0.766205	7.34339	1
GGA1	4174909	0.777893	-7.31533	1
GGA1	4174927	0.781014	3.31729	1
GGA1	4174944	0.535112	24.1044	1
GGA1	4187965	0.90042	-2.22417	1
GGA1	4187976	0.90042	-2.22417	1
GGA1	4187996	0.90042	-2.22417	1
GGA1	4194528	0.643467	-6.11652	1
GGA1	4197400	0.144865	45.8988	1
GGA1	4198283	0.993144	-0.519033	1
GGA1	4221562	0.250123	-18.1045	1
GGA1	4221566	0.0952362	16.5919	1
GGA1	4221575	0.363821	-21.8045	1
GGA1	4221611	0.400773	26.8139	1
GGA1	4224744	0.377144	31.1695	1
GGA1	4234887	0.0436097	-19.4037	0.975872
GGA1	4247323	0.790771	-7.32746	1
GGA1	4268782	0.904853	-3.65195	1
GGA1	4268815	0.355437	-21.633	1
GGA1	4295017	0.278454	-21.5573	1
GGA1	4295035	0.857925	1.72784	1
GGA1	4295037	0.278454	-21.5573	1
GGA1	4314700	0.276632	41.2195	1
GGA1	4314707	0.715208	-14.6233	1
GGA1	4317089	0.0858257	-19.1372	1
GGA1	4328975	0.496332	20.7966	1
GGA1	4337593	0.765069	-11.5899	1
GGA1	4337616	0.0382615	22.708	0.965606
GGA1	4345449	0.378275	-26.5944	1
GGA1	4345462	0.408959	-24.2389	1
GGA1	4359431	0.65421	5.37706	1
GGA1	4368963	0.530828	-5.70857	1
GGA1	4368993	0.183026	-14.4418	1
GGA1	4369001	0.973342	-0.652103	1
GGA1	4372313	0.993665	-0.232977	1
GGA1	4378033	0.00552297	-24.1886	0.755111
GGA1	4378046	0.809333	-8.88991	1
GGA1	4378061	0.155262	-15.4087	1
GGA1	4382897	0.0193105	22.8655	0.897317
GGA1	4393093	0.248262	35.0949	1
GGA1	4393143	0.471121	29.7148	1
GGA1	4393152	0.110083	14.8724	1
GGA1	4395229	0.584595	-14.4804	1
GGA1	4395249	0.0826159	22.1079	1
GGA1	4423342	0.993644	-0.493508	1
GGA1	4439162	0.214442	15.2313	1
GGA1	4442743	0.172174	47.0201	1
GGA1	4442763	0.215376	-46.6565	1
GGA1	4458542	0.550948	-5.05106	1
GGA1	4458642	0.872905	-5.63015	1
GGA1	4459959	0.63225	5.75165	1
GGA1	4459970	0.384279	27.4917	1
GGA1	4470650	0.0897152	-18.786	1
GGA1	4472668	0.0542981	-80.5591	0.998082
GGA1	4472677	0.0564415	-19.88	1
GGA1	4472691	0.926271	2.62595	1
GGA1	4486578	0.243065	-12.6802	1
GGA1	4487267	0.0774376	53.8538	1
GGA1	4487274	0.760606	9.56262	1
GGA1	4487311	0.0674393	15.6737	1
GGA1	4491615	0.282519	-21.4256	1
GGA1	4493729	0.374481	-17.4284	1
GGA1	4500963	0.703441	12.5907	1
GGA1	4500972	0.0523617	40.2927	0.994596
GGA1	4512908	0.211375	29.8374	1
GGA1	4520274	0.24443	29.1353	1
GGA1	4522949	0.169176	24.587	1
GGA1	4522967	0.804893	-9.61712	1
GGA1	4522975	0.0742388	15.2995	1
GGA1	4530119	0.874548	4.76653	1
GGA1	4544314	0.450536	-9.66461	1
GGA1	4544363	0.347136	-17.5467	1
GGA1	4556395	0.881716	4.34754	1
GGA1	4556464	0.960306	1.01553	1
GGA1	4556495	0.623192	25.2061	1
GGA1	4557987	0.0801036	-17.663	1
GGA1	4558007	0.98838	-0.395582	1
GGA1	4560932	0.0257749	-40.1971	0.932272
GGA1	4560947	0.649856	18.3248	1
GGA1	4560986	0.223101	-41.1161	1
GGA1	4593354	0.0254139	24.9368	0.930366
GGA1	4593370	0.272547	-45.272	1
GGA1	4702444	0.0386212	-31.5845	0.965357
GGA1	4702457	0.822126	-7.28443	1
GGA1	4703054	0.282783	-8.2382	1
GGA1	4706693	0.0423996	133.722	0.973903
GGA1	4726655	0.299951	14.3571	1
GGA1	4735243	0.0285025	18.0581	0.94611
GGA1	4735246	0.0285025	18.0581	0.94611
GGA1	4739920	0.856375	3.44145	1
GGA1	4739962	0.863905	6.08801	1
GGA1	4739970	0.161321	40.4719	1
GGA1	4747757	0.771068	5.60892	1
GGA1	4750541	0.00171227	-28.0647	0.548135
GGA1	4757210	0.845961	10.2095	1
GGA1	4757252	0.0207309	22.835	0.901326
GGA1	4757259	0.540511	-24.9439	1
GGA1	4768859	0.0029497	-26.7538	0.656712
GGA1	4768889	0.37487	8.7686	1
GGA1	4768898	0.37487	8.7686	1
GGA1	4769657	0.296641	10.5314	1
GGA1	4779842	0.00252244	-27.8236	0.636291
GGA1	4779843	0.00252244	-27.8236	0.636291
GGA1	4779847	0.00252244	-27.8236	0.636291
GGA1	4780641	0.200335	-43.3494	1
GGA1	4780665	0.0104278	24.9757	0.834321
GGA1	4789599	0.0148617	23.8494	0.861206
GGA1	4791607	0.394244	27.8324	1
GGA1	4806843	0.979032	-0.988884	1
GGA1	4808292	0.481991	23.0144	1
GGA1	4828939	0.19499	43.9672	1
GGA1	4832830	0.144295	43.4658	1
GGA1	4834524	0.91294	-3.24341	1
GGA1	4834553	0.498266	-14.6609	1
GGA1	4857681	0.165964	15.4411	1
GGA1	4857697	0.165964	15.4411	1
GGA1	4864075	0.0040419	-25.7368	0.69848
GGA1	4864087	0.46609	23.7161	1
GGA1	4864100	0.0184549	24.0684	0.891622
GGA1	4867409	0.764475	-8.04972	1
GGA1	4893494	0.621802	-16.429	1
GGA1	4893514	0.845798	-7.19199	1
GGA1	4898887	0.0773644	-47.5982	1
GGA1	4935919	0.0675746	-15.2346	1
GGA1	4935940	0.0741143	-62.1237	1
GGA1	4943252	0.437013	8.65967	1
GGA1	4943271	0.189032	16.2719	1
GGA1	4943305	0.326511	89.9968	1
GGA1	4991568	0.0741143	-62.1237	1
GGA1	4991628	0.243227	12.2331	1
GGA1	4991629	0.172485	-27.0459	1
GGA1	4991647	0.661022	-9.73884	1
GGA1	5007325	0.528205	-28.3389	1
GGA1	5007349	0.0545534	-48.1015	0.999376
GGA1	5010242	0.0521952	21.0856	0.994401
GGA1	5023381	0.0738456	-42.771	1
GGA1	5023429	0.593304	15.7478	1
GGA1	5023445	0.453342	-28.8269	1
GGA1	5023481	0.282708	-25.8036	1
GGA1	5023483	0.513559	-21.9042	1
GGA1	5025358	0.62093	19.3726	1
GGA1	5025360	0.217996	-21.6011	1
GGA1	5025363	0.0465051	-67.1656	0.97851
GGA1	5025404	0.732102	-9.55337	1
GGA1	5025439	0.274979	-19.593	1
GGA1	5025459	0.844154	6.59736	1
GGA1	5027498	0.51101	-26.907	1
GGA1	5032871	0.200056	14.7455	1
GGA1	5032877	0.185081	-14.9479	1
GGA1	5032893	0.504819	16.7303	1
GGA1	5037048	0.0546393	20.9452	0.999815
GGA1	5045589	0.819947	-4.21715	1
GGA1	5045607	0.800084	-8.99492	1
GGA1	5050172	0.479714	19.9436	1
GGA1	5052211	0.294144	48.0665	1
GGA1	5054766	0.769175	-8.86483	1
GGA1	5054823	0.0536159	-68.1056	0.998827
GGA1	5094068	0.00720458	-24.779	0.780615
GGA1	5094069	0.00720458	-24.779	0.780615
GGA1	5094109	0.708788	-15.4659	1
GGA1	5094117	0.0902041	-44.8488	1
GGA1	5107127	0.358862	-15.9532	1
GGA1	5107157	0.764882	9.58012	1
GGA1	5107164	0.356263	-34.9101	1
GGA1	5109124	0.949842	2.67628	1
GGA1	5109174	0.750986	9.60703	1
GGA1	5114634	0.923158	-3.3862	1
GGA1	5114658	0.48271	-17.6139	1
GGA1	5144963	0.855018	-4.6406	1
GGA1	5146545	0.14825	-41.7342	1
GGA1	5146595	0.0106896	82.5072	0.835343
GGA1	5147555	0.706124	11.2258	1
GGA1	5147622	0.000388071	30.6009	0.313834
GGA1	5176468	0.845051	-8.41191	1
GGA1	5176505	2.95972e-05	-36.698	0.0691478
GGA1	5185757	0.25557	-20.4442	1
GGA1	5186831	0.0202406	21.1268	0.901354
GGA1	5187440	0.65224	15.6536	1
GGA1	5187470	0.713163	-12.6977	1
GGA1	5189449	0.233453	-26.0904	1
GGA1	5189462	0.316241	14.128	1
GGA1	5189556	0.208607	-22.1692	1
GGA1	5210750	0.359817	-57.5895	1
GGA1	5216074	0.839049	2.1538	1
GGA1	5230468	0.941133	2.24213	1
GGA1	5236682	0.921631	4.04796	1
GGA1	5241806	0.195621	-46.1325	1
GGA1	5241816	0.195621	-46.1325	1
GGA1	5250116	0.443446	29.5134	1
GGA1	5269928	0.0741143	-62.1237	1
GGA1	5281073	0.154952	16.3891	1
GGA1	5281095	0.416396	7.86466	1
GGA1	5284522	0.101892	40.1263	1
GGA1	5289484	0.0406877	21.7266	0.969642
GGA1	5289522	0.158305	-24.9254	1
GGA1	5289523	0.79756	7.94627	1
GGA1	5289543	0.717609	-4.06897	1
GGA1	5289550	0.303929	-49.9739	1
GGA1	5299686	0.806435	-13.1526	1
GGA1	5302480	0.00197887	31.813	0.580574
GGA1	5302492	0.66586	17.3575	1
GGA1	5311180	0.526543	-22.6064	1
GGA1	5311197	0.000180607	32.0981	0.212258
GGA1	5331656	0.592865	13.3534	1
GGA1	5333477	0.257992	-42.5703	1
GGA1	5374258	0.906516	1.83448	1
GGA1	5381213	0.877818	-15.4835	1
GGA1	5381214	0.995971	0.268623	1
GGA1	5398691	0.00054828	29.4565	0.364037
GGA1	5401736	0.000114794	33.3661	0.169708
GGA1	5405388	0.401941	-13.0262	1
GGA1	5405461	0.591433	15.0554	1
GGA1	5405471	0.875673	5.96799	1
GGA1	5407280	0.80848	-7.28495	1
GGA1	5408284	0.6386	18.8986	1
GGA1	5408304	0.759804	-27.4944	1
GGA1	5450517	0.123559	83.0378	1
GGA1	5451366	0.216868	11.8505	1
GGA1	5460363	0.544477	21.7337	1
GGA1	5460404	0.972605	1.02927	1
GGA1	5465691	0.00049424	-31.2999	0.345068
GGA1	5472318	0.969022	1.77483	1
GGA1	5473953	0.486882	38.09	1
GGA1	5478883	0.713823	-16.8333	1
GGA1	5484300	0.242002	42.4087	1
GGA1	5484305	0.671075	15.9537	1
GGA1	5490430	0.00101435	-29.6815	0.432142
GGA1	5490471	0.076951	16.1726	1
GGA1	5490481	0.193427	52.3573	1
GGA1	5511768	0.431696	36.2975	1
GGA1	5511817	0.781112	15.7979	1
GGA1	5517738	0.46359	-42.5047	1
GGA1	5517748	0.274773	-13.9848	1
GGA1	5518351	0.472998	-17.6772	1
GGA1	5542822	0.0132884	-22.2913	0.85507
GGA1	5554128	0.261981	-14.796	1
GGA1	5579534	0.910758	-5.88427	1
GGA1	5581621	0.636956	-18.6822	1
GGA1	5581628	0.434895	41.3263	1
GGA1	5581990	0.0927817	-29.7844	1
GGA1	5588933	0.838491	-2.12092	1
GGA1	5590410	0.681277	-18.9043	1
GGA1	5608778	0.662537	20.6206	1
GGA1	5612506	0.377795	7.58847	1
GGA1	5612518	0.263562	73.6044	1
GGA1	5612575	5.97489e-05	-34.9525	0.109767
GGA1	5613240	0.521013	25.7708	1
GGA1	5613286	0.851577	-5.51275	1
GGA1	5627376	0.00637523	-24.958	0.762992
GGA1	5628989	0.0766602	21.3197	1
GGA1	5629012	0.62004	-15.0759	1
GGA1	5671740	0.00296959	-27.6967	0.660387
GGA1	5674422	3.64034e-05	-36.9077	0.0810315
GGA1	5674456	0.755521	14.8691	1
GGA1	5675642	0.000628418	30.8642	0.378685
GGA1	5675668	0.0605013	-23.8365	1
GGA1	5684891	0.559408	5.50912	1
GGA1	5689877	0.081806	17.2303	1
GGA1	5689973	0.573363	5.98959	1
GGA1	5689978	0.211728	17.424	1
GGA1	5689980	0.246569	29.129	1
GGA1	5689983	0.227567	18.641	1
GGA1	5689987	0.809352	3.36438	1
GGA1	5702348	0.842972	3.28866	1
GGA1	5703273	0.967888	0.679855	1
GGA1	5703321	0.165415	13.0651	1
GGA1	5720926	0.875478	-5.22582	1
GGA1	5720979	0.439775	37.2937	1
GGA1	5726433	0.105818	-15.0373	1
GGA1	5726435	0.478621	6.87386	1
GGA1	5726455	0.516845	6.31557	1
GGA1	5727780	0.940942	-2.13036	1
GGA1	5730689	0.240879	11.4514	1
GGA1	5730709	0.0863642	20.7	1
GGA1	5738833	0.271603	-19.1065	1
GGA1	5746966	0.665918	-11.5374	1
GGA1	5801531	0.204886	21.4985	1
GGA1	5801545	0.00732062	-27.1668	0.782652
GGA1	5801550	0.204886	21.4985	1
GGA1	5805865	0.000407784	32.1776	0.313678
GGA1	5805873	0.188242	-17.0926	1
GGA1	5813775	0.990364	0.474476	1
GGA1	5813782	0.415929	34.8453	1
GGA1	5813814	0.130988	-19.4466	1
GGA1	5836285	0.126571	-40.3261	1
GGA1	5851098	0.110889	26.2493	1
GGA1	5852782	0.136503	-22.7328	1
GGA1	5852794	0.133077	23.0809	1
GGA1	5852865	0.00342373	26.2253	0.672789
GGA1	5856860	0.74877	-9.57213	1
GGA1	5858850	0.335285	41.9128	1
GGA1	5858872	0.816404	-8.60079	1
GGA1	5868353	0.0808118	-27.2296	1
GGA1	5892530	0.222442	-15.883	1
GGA1	5897068	0.00112666	29.4864	0.449427
GGA1	5897156	0.53192	-17.0696	1
GGA1	5902118	0.1052	27.6194	1
GGA1	5913909	0.00047046	-30.1432	0.341107
GGA1	5922353	0.812424	12.7931	1
GGA1	5927570	0.575166	-24.427	1
GGA1	5930209	0.00115774	-29.825	0.451327
GGA1	5950644	0.668821	-6.38486	1
GGA1	5950650	0.131102	-41.1179	1
GGA1	5951965	0.873547	-5.9991	1
GGA1	5952009	0.249102	42.3677	1
GGA1	5952017	0.947749	2.3602	1
GGA1	5953538	0.472911	25.417	1
GGA1	5953539	0.594939	-16.2702	1
GGA1	5954659	0.243125	-18.9441	1
GGA1	5954695	0.948347	-2.78883	1
GGA1	5955110	0.953384	2.30937	1
GGA1	5955156	0.279884	-17.1708	1
GGA1	5955161	0.750204	-12.2029	1
GGA1	5960391	0.998317	-0.120609	1
GGA1	5960392	0.521853	-20.1344	1
GGA1	5960446	0.02258	-66.3692	0.914128
GGA1	5973414	0.49887	-10.2787	1
GGA1	5973424	0.452318	-6.62474	1
GGA1	5973426	0.29023	-72.3374	1
GGA1	5973456	0.29023	-72.3374	1
GGA1	5973458	0.190276	-48.9559	1
GGA1	5973465	0.642325	37.4286	1
GGA1	5975286	0.115928	-48.7726	1
GGA1	6008340	0.0149612	-62.4327	0.863037
GGA1	6008363	0.307297	29.1522	1
GGA1	6026250	0.0716418	-62.5216	1
GGA1	6026291	0.348985	-34.7218	1
GGA1	6038202	0.915502	-2.90664	1
GGA1	6038230	0.0755941	21.5181	1
GGA1	6062991	0.274979	-19.593	1
GGA1	6066760	0.827027	-7.28902	1
GGA1	6066774	0.755969	-9.46453	1
GGA1	6071254	0.049527	-54.6072	0.987531
GGA1	6071257	0.200354	12.4273	1
GGA1	6071308	0.695346	22.7775	1
GGA1	6071321	0.0130315	39.6286	0.852841
GGA1	6071348	0.652522	12.563	1
GGA1	6088334	0.0386099	25.0541	0.965426
GGA1	6088374	0.652138	-13.7537	1
GGA1	6113156	0.748375	11.6647	1
GGA1	6113200	0.00476568	25.0597	0.736189
GGA1	6121437	0.960364	2.07804	1
GGA1	6121475	0.895995	5.94878	1
GGA1	6122525	0.816001	7.47632	1
GGA1	6122571	0.00488577	24.6609	0.73904
GGA1	6122573	0.133113	18.37	1
GGA1	6134093	0.194888	-23.2456	1
GGA1	6134138	0.167814	13.5254	1
GGA1	6134149	0.648775	13.2948	1
GGA1	6141417	0.227296	72.2638	1
GGA1	6141475	0.911848	-3.57877	1
GGA1	6154104	0.303279	-40.3415	1
GGA1	6154123	0.274979	-19.593	1
GGA1	6154142	0.747852	-15.8486	1
GGA1	6154199	0.141418	25.3717	1
GGA1	6157644	0.666734	22.2117	1
GGA1	6159211	0.230623	-21.3994	1
GGA1	6159846	0.010994	25.881	0.842435
GGA1	6175262	0.101914	26.8979	1
GGA1	6175268	0.19359	-28.2996	1
GGA1	6175341	0.223232	19.7935	1
GGA1	6178052	0.222375	-15.6152	1
GGA1	6178086	0.238576	-15.0594	1
GGA1	6190726	0.573823	12.9466	1
GGA1	6227710	0.748148	12.4591	1
GGA1	6227712	0.537598	-16.7568	1
GGA1	6227713	0.180898	26.2111	1
GGA1	6227721	0.918204	2.74261	1
GGA1	6227746	0.962284	0.834355	1
GGA1	6227748	0.180217	-45.1729	1
GGA1	6246831	0.391544	21.2869	1
GGA1	6246833	0.330224	27.248	1
GGA1	6246843	0.860158	-4.74843	1
GGA1	6246848	0.901872	-5.10373	1
GGA1	6246864	0.82726	-6.06129	1
GGA1	6246881	0.292738	-91.0862	1
GGA1	6254480	0.823173	7.84895	1
GGA1	6266266	0.152587	15.4422	1
GGA1	6279042	0.664987	16.197	1
GGA1	6283593	0.159248	-46.3917	1
GGA1	6292888	0.562083	19.302	1
GGA1	6292927	0.15206	42.6354	1
GGA1	6297035	0.678381	4.42731	1
GGA1	6297053	0.0462987	30.4335	0.978334
GGA1	6297977	0.687497	18.261	1
GGA1	6297993	0.415766	7.44397	1
GGA1	6297994	0.404738	7.49866	1
GGA1	6298570	0.342551	43.4262	1
GGA1	6298571	0.435751	37.3129	1
GGA1	6303303	0.361951	9.14566	1
GGA1	6323280	0.071656	18.2465	1
GGA1	6323285	0.770668	-11.728	1
GGA1	6323312	0.000866627	30.3486	0.42372
GGA1	6323329	0.000866627	30.3486	0.42372
GGA1	6325680	0.76144	10.2303	1
GGA1	6325720	0.00217728	-31.3338	0.601367
GGA1	6334225	0.0380638	22.912	0.964611
GGA1	6334229	0.115494	-14.9789	1
GGA1	6334241	0.0380638	22.912	0.964611
GGA1	6336982	0.228705	-20.7628	1
GGA1	6337004	0.133069	-14.1816	1
GGA1	6337018	0.133069	-14.1816	1
GGA1	6337022	0.0716418	-62.5216	1
GGA1	6343542	0.130747	-19.0627	1
GGA1	6366336	0.0115596	-23.3042	0.843419
GGA1	6391357	0.00243887	26.2442	0.630482
GGA1	6396671	0.28731	10.3388	1
GGA1	6396694	0.785828	2.46504	1
GGA1	6414454	0.139738	41.9755	1
GGA1	6414478	0.0516693	19.1701	0.993154
GGA1	6416812	0.882722	-4.67182	1
GGA1	6416820	0.518875	-32.034	1
GGA1	6416856	0.364051	-32.1649	1
GGA1	6416916	0.881743	-5.27392	1
GGA1	6421696	0.525268	19.934	1
GGA1	6428125	0.488808	-26.9134	1
GGA1	6428126	0.225422	-13.0513	1
GGA1	6428151	0.61893	7.90842	1
GGA1	6433794	0.705992	8.91807	1
GGA1	6484597	0.263086	-63.5447	1
GGA1	6484611	0.565185	-29.6926	1
GGA1	6520731	0.0824217	-50.2732	1
GGA1	6520758	0.00392412	33.3429	0.694581
GGA1	6537639	0.132306	46.5834	1
GGA1	6537654	0.0841002	-55.0123	1
GGA1	6537661	0.605213	33.1439	1
GGA1	6537669	0.703857	-21.0609	1
GGA1	6537704	0.171773	20.1619	1
GGA1	6537708	0.0690917	-57.1657	1
GGA1	6545550	0.719682	-16.1401	1
GGA1	6547699	0.877773	5.70011	1
GGA1	6547700	0.716729	5.34795	1
GGA1	6552655	0.0421975	-18.8404	0.973326
GGA1	6555361	0.665656	-13.4294	1
GGA1	6555414	0.654085	-28.8914	1
GGA1	6559671	0.79893	14.1301	1
GGA1	6562348	0.915738	-7.02725	1
GGA1	6571617	0.498143	27.0498	1
GGA1	6571658	0.62924	-4.85195	1
GGA1	6571674	0.569909	-16.6364	1
GGA1	6571714	0.69009	-6.50224	1
GGA1	6580994	0.00518269	-27.9113	0.748655
GGA1	6586732	0.665666	-4.51252	1
GGA1	6586736	0.603321	-5.38614	1
GGA1	6586743	0.540994	-7.46676	1
GGA1	6591572	0.0106344	-21.096	0.833235
GGA1	6591587	0.555015	-5.59199	1
GGA1	6594204	0.000179257	34.8727	0.213381
GGA1	6594207	0.512989	-21.0304	1
GGA1	6603129	0.698285	-3.97397	1
GGA1	6603273	0.607151	-5.23896	1
GGA1	6603280	0.956294	-1.53548	1
GGA1	6603289	0.0716418	-62.5216	1
GGA1	6603306	0.638291	-4.77424	1
GGA1	6603320	0.846694	-6.89569	1
GGA1	6608122	0.023991	25.9096	0.921619
GGA1	6608141	0.202576	40.7393	1
GGA1	6612380	0.954539	-2.23308	1
GGA1	6626086	0.961316	-8.23846	1
GGA1	6626094	0.564474	-12.5267	1
GGA1	6626137	0.476917	6.99023	1
GGA1	6630390	0.413516	-25.1161	1
GGA1	6630395	0.553754	-14.8236	1
GGA1	6634324	0.0144335	-121.441	0.861076
GGA1	6634356	0.543278	-6.02336	1
GGA1	6634437	0.643663	13.3982	1
GGA1	6652271	0.686688	17.2342	1
GGA1	6658804	0.765674	-11.2502	1
GGA1	6658809	0.348404	9.09723	1
GGA1	6658851	0.765674	-11.2502	1
GGA1	6658852	0.765674	-11.2502	1
GGA1	6660719	0.749091	-15.2989	1
GGA1	6676278	0.949177	1.37486	1
GGA1	6676332	0.50155	-19.421	1
GGA1	6702910	0.0999876	-14.0202	1
GGA1	6702920	0.427501	-16.8791	1
GGA1	6702938	0.96384	-0.963583	1
GGA1	6704546	0.266737	-31.9747	1
GGA1	6713401	0.577155	4.81263	1
GGA1	6717084	0.0674099	-17.4605	1
GGA1	6718733	0.133327	-36.6528	1
GGA1	6721562	0.730556	12.8275	1
GGA1	6721582	0.200381	20.5822	1
GGA1	6727251	0.441253	12.5833	1
GGA1	6733921	0.529546	17.6116	1
GGA1	6733924	0.0113172	-63.1525	0.841978
GGA1	6733936	0.529546	17.6116	1
GGA1	6736121	0.799386	-7.72394	1
GGA1	6736151	0.434685	12.772	1
GGA1	6736159	0.0379517	-19.4384	0.964472
GGA1	6737154	0.579101	5.17027	1
GGA1	6737168	0.0100687	-23.3526	0.829726
GGA1	6741656	0.0458674	-17.8931	0.977434
GGA1	6741671	0.0716418	-62.5216	1
GGA1	6741688	0.488767	-28.5497	1
GGA1	6742688	0.434685	12.772	1
GGA1	6743219	0.540063	23.3929	1
GGA1	6743227	0.282641	-49.8433	1
GGA1	6743259	0.343308	-34.9349	1
GGA1	6743264	0.936042	-1.98235	1
GGA1	6750523	0.831723	-4.84035	1
GGA1	6756385	0.177171	-16.2401	1
GGA1	6764803	0.196539	-36.7708	1
GGA1	6768781	0.729553	-15.7035	1
GGA1	6775172	0.477832	-15.6753	1
GGA1	6780732	0.205795	-21.7173	1
GGA1	6782007	0.531415	-16.6453	1
GGA1	6795484	0.274635	-13.4566	1
GGA1	6802848	0.596637	-4.68008	1
GGA1	6802868	0.553334	-5.23574	1
GGA1	6802872	0.0128689	-91.5327	0.852244
GGA1	6818329	0.136117	-34.7196	1
GGA1	6820516	0.420748	-6.48357	1
GGA1	6820549	0.0377015	21.144	0.963944
GGA1	6820611	0.00141932	-28.2125	0.509016
GGA1	6820625	0.531852	6.42851	1
GGA1	6820628	0.509195	6.80206	1
GGA1	6824242	0.469609	19.9115	1
GGA1	6834397	0.584106	-4.86765	1
GGA1	6834407	0.42483	-57.5796	1
GGA1	6839074	0.621908	-27.751	1
GGA1	6839103	0.147539	16.1575	1
GGA1	6844199	0.959439	-1.66603	1
GGA1	6844222	0.18594	-16.5765	1
GGA1	6853534	0.289856	-13.0089	1
GGA1	6876216	0.608242	17.3932	1
GGA1	6876218	#NAME?	#NAME?	NA
GGA1	6893691	0.00551849	-28.1085	0.757162
GGA1	6895798	0.868982	8.98936	1
GGA1	6901731	0.161514	-39.9583	1
GGA1	6901770	0.0590244	-19.6154	1
GGA1	6906503	0.116016	-34.4462	1
GGA1	6907072	0.709605	-4.48142	1
GGA1	6907844	0.291294	-10.4028	1
GGA1	6918876	0.714314	13.7753	1
GGA1	6918880	0.660491	25.0111	1
GGA1	6921073	0.757704	-9.5945	1
GGA1	6923204	0.117912	-25.8753	1
GGA1	6923214	0.633531	-18.7323	1
GGA1	6932396	0.12706	71.913	1
GGA1	6942919	0.770333	-13.983	1
GGA1	6953353	0.11001	-45.9738	1
GGA1	6953834	0.0241262	-27.0638	0.922503
GGA1	6958047	0.539539	-15.7342	1
GGA1	6958052	0.0134084	26.4595	0.855518
GGA1	6958127	0.635774	4.22688	1
GGA1	6958763	0.525604	-5.52874	1
GGA1	6958781	0.588289	-30.6285	1
GGA1	6962719	0.445814	6.97145	1
GGA1	6962745	0.496582	-33.954	1
GGA1	6962747	0.486334	6.35816	1
GGA1	6971046	0.883428	-4.30998	1
GGA1	6989357	0.0657118	-20.3183	1
GGA1	6989402	0.438937	-34.3853	1
GGA1	6995948	0.647671	-18.6156	1
GGA1	6995966	0.939255	0.689952	1
GGA1	6997636	0.721801	10.2808	1
GGA1	6997653	0.505098	6.02642	1
GGA1	6997655	0.499188	6.11094	1
GGA1	6997658	0.0339308	-77.1833	0.959686
GGA1	6997696	0.275167	28.1764	1
GGA1	7001071	0.819659	5.30736	1
GGA1	7017780	0.30138	-8.27596	1
GGA1	7017815	0.305271	40.441	1
GGA1	7021349	0.110664	-50.3604	1
GGA1	7055828	0.420463	-11.0479	1
GGA1	7072457	0.416285	-29.8312	1
GGA1	7077098	0.22097	-42.1412	1
GGA1	7077099	0.848782	9.53707	1
GGA1	7077145	0.0783664	-18.3047	1
GGA1	7114998	0.58137	-36.321	1
GGA1	7115015	0.328001	25.85	1
GGA1	7119593	0.0812066	17.8445	1
GGA1	7119624	0.242881	10.5975	1
GGA1	7120331	0.490458	-28.7573	1
GGA1	7120352	0.0603594	19.8413	1
GGA1	7145615	0.797151	2.26647	1
GGA1	7145642	0.713057	9.36412	1
GGA1	7148729	0.940354	0.663507	1
GGA1	7157869	0.576028	-16.1356	1
GGA1	7157917	0.368125	-36.9055	1
GGA1	7165010	0.940125	5.10342	1
GGA1	7165017	0.332144	-35.1337	1
GGA1	7169448	0.745129	-5.47243	1
GGA1	7169537	0.552987	-25.7639	1
GGA1	7170757	0.535782	19.7571	1
GGA1	7220760	0.909552	-1.52932	1
GGA1	7220764	0.909552	-1.52932	1
GGA1	7220837	0.221883	12.1726	1
GGA1	7222118	0.91487	-1.30825	1
GGA1	7227572	0.165394	15.02	1
GGA1	7230738	0.92481	-3.4662	1
GGA1	7230739	0.0552142	19.8851	1
GGA1	7230757	0.0516193	20.1728	0.993353
GGA1	7230764	0.0516193	20.1728	0.993353
GGA1	7233939	0.0434413	-21.3079	0.975181
GGA1	7237412	0.274207	-32.5643	1
GGA1	7237443	0.948261	-2.07359	1
GGA1	7245900	0.600028	-5.77145	1
GGA1	7252825	0.0590697	-20.5708	1
GGA1	7252886	0.566984	14.7777	1
GGA1	7252916	0.753714	-7.57593	1
GGA1	7252918	0.937569	-3.14084	1
GGA1	7255229	0.608056	-14.5761	1
GGA1	7255277	0.0667928	-19.9655	1
GGA1	7255282	0.404764	-20.8247	1
GGA1	7258633	0.599775	23.8021	1
GGA1	7258634	0.0644808	-19.9496	1
GGA1	7258687	0.989429	0.364031	1
GGA1	7259826	0.79275	-8.24626	1
GGA1	7259856	0.701207	-4.63946	1
GGA1	7264558	0.0367162	-52.0359	0.963426
GGA1	7264572	0.0367162	-52.0359	0.963426
GGA1	7264584	0.506972	5.8712	1
GGA1	7264647	0.0342623	-23.3337	0.958773
GGA1	7268048	0.438489	-24.8899	1
GGA1	7269123	0.841993	-5.98488	1
GGA1	7269642	0.82812	7.11003	1
GGA1	7269643	0.42224	45.5822	1
GGA1	7270189	0.816159	-13.6819	1
GGA1	7277419	0.66533	-18.5363	1
GGA1	7277471	0.898746	5.4246	1
GGA1	7277518	0.851417	4.88801	1
GGA1	7277519	0.401505	13.7745	1
GGA1	7289006	0.130456	15.4341	1
GGA1	7289007	0.130456	15.4341	1
GGA1	7303867	0.113607	-19.1413	1
GGA1	7303906	0.124591	15.0928	1
GGA1	7306499	0.437242	6.96768	1
GGA1	7306534	0.777019	-8.83394	1
GGA1	7347053	0.00113153	28.4857	0.448585
GGA1	7347079	0.881391	7.68733	1
GGA1	7347097	0.0666494	58.6438	1
GGA1	7349754	0.55345	38.3223	1
GGA1	7351935	0.567761	-15.775	1
GGA1	7351972	0.950808	-0.815428	1
GGA1	7369060	0.863588	1.52372	1
GGA1	7369084	0.863588	1.52372	1
GGA1	7373787	0.368417	-30.0639	1
GGA1	7373795	0.428116	-18.3675	1
GGA1	7399853	0.717383	-4.87712	1
GGA1	7399864	0.152958	17.4081	1
GGA1	7415579	0.493305	-28.1149	1
GGA1	7415592	0.0276337	21.5295	0.942953
GGA1	7418023	0.716751	7.86712	1
GGA1	7418074	0.752348	-8.52333	1
GGA1	7428039	0.312785	-9.79235	1
GGA1	7441744	0.407554	-25.7576	1
GGA1	7441761	0.676486	-9.31942	1
GGA1	7441784	0.878059	-3.55684	1
GGA1	7446659	0.293387	-22.8739	1
GGA1	7446663	0.525806	-44.6195	1
GGA1	7446671	0.862809	-4.46238	1
GGA1	7460720	0.4212	12.0923	1
GGA1	7484950	0.0333857	33.0865	0.961224
GGA1	7486268	0.313379	14.0756	1
GGA1	7486296	0.313379	14.0756	1
GGA1	7486342	0.4395	-5.7552	1
GGA1	7489772	0.559247	-30.9273	1
GGA1	7499559	0.320689	14.2445	1
GGA1	7499564	0.299389	18.0791	1
GGA1	7508014	0.0724488	51.6335	1
GGA1	7508045	0.610763	-19.0678	1
GGA1	7519043	0.233419	-49.512	1
GGA1	7519084	0.889009	5.55696	1
GGA1	7519100	0.103144	-42.0321	1
GGA1	7520268	0.940679	2.46683	1
GGA1	7520275	0.210667	9.46965	1
GGA1	7533350	0.00174331	27.9107	0.551528
GGA1	7541588	0.919836	3.84527	1
GGA1	7541627	0.758987	28.2682	1
GGA1	7566117	0.761086	16.4448	1
GGA1	7606916	0.718674	-16.5848	1
GGA1	7617927	0.113862	19.955	1
GGA1	7617952	0.847031	7.08251	1
GGA1	7617974	0.463868	-7.381	1
GGA1	7626974	0.148502	55.4027	1
GGA1	7634537	0.723578	13.7747	1
GGA1	7634591	0.698233	-18.3966	1
GGA1	7634646	0.336195	8.91251	1
GGA1	7636931	0.991788	0.167506	1
GGA1	7638356	0.613621	22.9607	1
GGA1	7638366	0.359072	23.4035	1
GGA1	7653784	0.761252	11.9792	1
GGA1	7671210	0.947995	2.33759	1
GGA1	7690636	0.493183	6.13678	1
GGA1	7690662	0.0585815	20.3068	1
GGA1	7691014	0.102437	-19.3824	1
GGA1	7691027	0.0881036	18.0243	1
GGA1	7692761	0.306403	17.3344	1
GGA1	7692784	0.955634	2.72283	1
GGA1	7692787	0.89632	1.07899	1
GGA1	7698628	0.00704179	68.0556	0.78061
GGA1	7698652	0.185916	-11.4958	1
GGA1	7698665	0.704698	27.1634	1
GGA1	7698696	0.761284	-3.1442	1
GGA1	7732629	0.675527	-5.14695	1
GGA1	7738072	0.830958	7.05123	1
GGA1	7738406	0.952505	-2.30108	1
GGA1	7738414	0.107023	14.0413	1
GGA1	7749236	0.34561	56.0833	1
GGA1	7749238	0.1985	-51.1301	1
GGA1	7750582	0.972437	0.324931	1
GGA1	7750595	0.137686	50.8567	1
GGA1	7752183	0.872356	-1.78353	1
GGA1	7752223	0.0322147	48.0942	0.958082
GGA1	7754386	0.601296	28.1908	1
GGA1	7754400	0.128341	15.7398	1
GGA1	7754429	0.525806	-44.6195	1
GGA1	7756258	0.565746	-16.1984	1
GGA1	7756268	0.756158	-16.9045	1
GGA1	7756276	0.423431	-9.21035	1
GGA1	7756312	0.586266	-14.9654	1
GGA1	7756325	0.121118	-14.5839	1
GGA1	7756355	0.767901	4.18607	1
GGA1	7766185	0.233281	53.5816	1
GGA1	7773726	0.938958	2.22126	1
GGA1	7773810	0.796073	7.04702	1
GGA1	7784356	0.0277251	23.6503	0.943813
GGA1	7784359	0.0277251	23.6503	0.943813
GGA1	7796143	0.36588	9.48189	1
GGA1	7796415	0.814986	2.25878	1
GGA1	7796549	0.288669	-9.7314	1
GGA1	7799567	0.864539	5.6988	1
GGA1	7799568	0.231337	-39.2353	1
GGA1	7811893	0.0149758	-25.2663	0.863138
GGA1	7824271	0.00573262	-29.1301	0.760736
GGA1	7827033	0.83364	3.99584	1
GGA1	7831534	0.627276	-5.0626	1
GGA1	7846670	0.540227	-21.8116	1
GGA1	7846672	0.954212	-2.20908	1
GGA1	7846699	0.226838	-40.362	1
GGA1	7846703	0.222319	41.9688	1
GGA1	7848269	0.866862	-8.61322	1
GGA1	7850147	0.602318	18.0871	1
GGA1	7872503	0.535687	-32.8401	1
GGA1	7872531	0.100907	14.4157	1
GGA1	7872564	0.100907	14.4157	1
GGA1	7890773	0.0200463	-21.0424	0.899562
GGA1	7890790	0.0200463	-21.0424	0.899562
GGA1	7890800	0.0200463	-21.0424	0.899562
GGA1	7890865	0.0303116	-19.4688	0.951446
GGA1	7894561	0.981057	0.460831	1
GGA1	7894579	0.623356	19.4605	1
GGA1	7914391	0.0384379	-23.0352	0.965001
GGA1	7931389	0.051775	-17.504	0.993603
GGA1	7931413	0.365065	22.2276	1
GGA1	7938891	0.921315	-0.915857	1
GGA1	7946826	0.419641	-9.05283	1
GGA1	7946854	0.419641	-9.05283	1
GGA1	7953240	0.785552	-2.60613	1
GGA1	7953561	0.17927	43.6269	1
GGA1	7953587	0.0997374	-20.057	1
GGA1	7959835	0.792431	10.8306	1
GGA1	7959881	0.151698	13.5418	1
GGA1	7962533	0.0875808	78.7519	1
GGA1	7962583	0.184602	36.8445	1
GGA1	7974257	0.841069	4.44259	1
GGA1	7974261	0.938046	-1.69917	1
GGA1	7974262	0.254108	-17.0825	1
GGA1	7974301	0.72171	-6.50334	1
GGA1	7979992	0.0588181	23.9984	1
GGA1	7990364	0.975176	1.01505	1
GGA1	7990366	0.900053	-3.69284	1
GGA1	7990367	0.495026	19.1095	1
GGA1	7990369	0.541938	25.9744	1
GGA1	7990370	0.239449	-21.6283	1
GGA1	7990371	0.542311	11.4563	1
GGA1	7990372	0.951125	1.24916	1
GGA1	7990380	0.687468	14.1855	1
GGA1	7990383	0.574099	15.21	1
GGA1	7990384	0.12686	34.5252	1
GGA1	7990395	0.0280894	69.4011	0.945101
GGA1	7990396	0.47202	14.7006	1
GGA1	7990400	0.0604901	49.7717	1
GGA1	7990401	0.794939	4.97282	1
GGA1	7990402	0.00901584	72.0865	0.814721
GGA1	7990418	0.915553	6.72281	1
GGA1	7997455	0.00534647	-25.914	0.752664
GGA1	7997501	0.682427	17.3331	1
GGA1	8002463	0.0495817	-18.4503	0.987644
GGA1	8002480	0.0259288	-19.3261	0.931383
GGA1	8002492	0.511247	6.21268	1
GGA1	8003454	0.514123	20.8396	1
GGA1	8007771	0.0231119	-19.7684	0.919067
GGA1	8010317	0.173279	-47.5231	1
GGA1	8012203	0.684113	3.84746	1
GGA1	8031210	0.0969076	26.2252	1
GGA1	8031260	0.823568	18.6456	1
GGA1	8031283	0.242841	-13.8275	1
GGA1	8054719	0.235905	10.6091	1
GGA1	8054721	0.235905	10.6091	1
GGA1	8057803	0.2248	99.5437	1
GGA1	8057829	0.881824	-3.19133	1
GGA1	8057846	0.122204	53.4752	1
GGA1	8091956	0.356637	-12.075	1
GGA1	8093986	0.982028	0.824256	1
GGA1	8095065	0.610289	-22.4322	1
GGA1	8095071	0.794399	-12.0309	1
GGA1	8141605	0.239742	-20.3428	1
GGA1	8141621	0.687925	19.0824	1
GGA1	8143895	0.398654	-19.8804	1
GGA1	8143896	0.428701	-7.05634	1
GGA1	8143898	0.428701	-7.05634	1
GGA1	8143949	0.343706	-64.0007	1
GGA1	8148443	0.521871	8.90063	1
GGA1	8148470	0.525806	-44.6195	1
GGA1	8148471	0.0686159	-52.7597	1
GGA1	8148501	#NAME?	#NAME?	NA
GGA1	8164443	0.171631	-40.4327	1
GGA1	8164491	0.655497	-14.4992	1
GGA1	8172222	0.173215	13.9469	1
GGA1	8172265	0.141099	-55.8049	1
GGA1	8182005	0.172114	-18.8462	1
GGA1	8182006	0.628161	-23.6749	1
GGA1	8182015	0.0632536	157.548	1
GGA1	8204398	0.171544	36.2267	1
GGA1	8204399	0.542337	12.9523	1
GGA1	8206899	0.320668	46.0721	1
GGA1	8206917	0.505157	6.37524	1
GGA1	8206927	0.415663	7.69547	1
GGA1	8211688	0.981349	-1.13708	1
GGA1	8211689	0.543568	21.0203	1
GGA1	8214497	0.970097	-1.59541	1
GGA1	8214561	0.587011	5.06945	1
GGA1	8215489	0.228362	-33.4932	1
GGA1	8221280	0.960544	-0.82156	1
GGA1	8223967	0.536309	23.7674	1
GGA1	8223976	0.608914	4.84753	1
GGA1	8223977	0.235531	14.9026	1
GGA1	8223979	0.721585	-4.57026	1
GGA1	8224004	0.338474	30.1555	1
GGA1	8224005	0.355243	9.9177	1
GGA1	8224018	0.991798	0.136108	1
GGA1	8239806	0.798293	10.51	1
GGA1	8239836	0.75481	-9.36091	1
GGA1	8240360	0.847267	5.95557	1
GGA1	8251246	0.275476	35.8765	1
GGA1	8258114	0.917755	3.91798	1
GGA1	8258154	0.0870271	-63.5561	1
GGA1	8259664	0.525395	-21.6455	1
GGA1	8259715	0.55763	16.2527	1
GGA1	8260156	0.994565	-0.0646642	1
GGA1	8276343	0.566522	-6.57772	1
GGA1	8276351	0.00803308	-89.2882	0.796656
GGA1	8277246	0.774927	8.56393	1
GGA1	8280622	0.0806451	-25.6382	1
GGA1	8303161	0.6051	4.92381	1
GGA1	8310242	0.848558	-1.81997	1
GGA1	8312889	0.257501	-43.1321	1
GGA1	8320109	0.00104543	-74.9979	0.435065
GGA1	8320132	0.00104543	-74.9979	0.435065
GGA1	8320184	0.0042506	-68.2065	0.709332
GGA1	8320207	0.181503	-29.9612	1
GGA1	8320219	0.367444	-11.7075	1
GGA1	8320460	0.0718298	-76.3502	1
GGA1	8324908	0.242476	-34.8847	1
GGA1	8324957	0.095391	40.7358	1
GGA1	8330107	0.973396	-0.655541	1
GGA1	8330133	0.850747	-3.62278	1
GGA1	8338931	0.708062	-14.0841	1
GGA1	8344810	0.184156	40.8354	1
GGA1	8345564	0.607989	-17.5455	1
GGA1	8370115	0.0125199	23.2452	0.848821
GGA1	8370116	0.557549	12.8133	1
GGA1	8370151	0.0114782	23.5681	0.842291
GGA1	8370744	0.0135393	23.2125	0.855162
GGA1	8408624	0.297666	33.9404	1
GGA1	8432736	0.941805	0.642963	1
GGA1	8432750	0.630837	-6.05745	1
GGA1	8432778	0.833105	-9.03636	1
GGA1	8434549	0.189329	-31.1498	1
GGA1	8436227	0.975774	-0.602016	1
GGA1	8436260	0.588812	-24.7874	1
GGA1	8450518	0.151112	52.7498	1
GGA1	8455037	0.426836	-42.8023	1
GGA1	8485494	0.348866	31.4404	1
GGA1	8495439	0.14769	47.6471	1
GGA1	8500653	0.0885279	20.365	1
GGA1	8503943	0.64648	-5.96669	1
GGA1	8515695	0.798431	-22.2838	1
GGA1	8517524	0.29162	16.8193	1
GGA1	8517536	0.755353	10.7248	1
GGA1	8525883	0.588329	8.39077	1
GGA1	8526992	0.87205	2.02413	1
GGA1	8544871	0.492993	10.4037	1
GGA1	8545433	0.338694	-36.578	1
GGA1	8551072	0.0673005	79.0019	1
GGA1	8551101	0.138781	-18.0225	1
GGA1	8564610	0.0487079	107.504	0.98467
GGA1	8564647	0.315344	9.80763	1
GGA1	8570060	0.776702	3.0925	1
GGA1	8570061	0.120145	20.8414	1
GGA1	8585171	0.70597	-4.90487	1
GGA1	8587488	0.597894	-24.8738	1
GGA1	8595383	0.667147	-5.54325	1
GGA1	8604734	0.830188	9.76791	1
GGA1	8613231	0.166363	19.599	1
GGA1	8614429	0.641459	-25.1698	1
GGA1	8651373	0.0111538	-65.7802	0.845452
GGA1	8651406	0.720938	22.6644	1
GGA1	8651413	0.994093	0.213721	1
GGA1	8652290	0.4224	12.1902	1
GGA1	8685014	0.94798	2.52098	1
GGA1	8685066	0.0732428	46.3836	1
GGA1	8708508	0.218464	-42.6849	1
GGA1	8708514	0.136307	16.165	1
GGA1	8708516	0.281334	-21.5716	1
GGA1	8717957	0.695199	-5.10289	1
GGA1	8718959	0.452643	-83.7918	1
GGA1	8724282	0.799476	-2.64435	1
GGA1	8724285	0.279073	16.3967	1
GGA1	8724314	0.76612	-25.509	1
GGA1	8728275	0.917096	6.73534	1
GGA1	8731780	0.369462	25.7134	1
GGA1	8731792	0.808938	-6.85396	1
GGA1	8742376	0.248749	37.123	1
GGA1	8742412	0.82452	13.1376	1
GGA1	8742452	0.548206	6.44242	1
GGA1	8755724	0.159556	49.0372	1
GGA1	8760387	0.791063	9.80568	1
GGA1	8760421	0.832157	8.18166	1
GGA1	8762495	0.769319	13.7708	1
GGA1	8762502	0.587547	25.1239	1
GGA1	8762510	0.469969	-8.51031	1
GGA1	8803058	0.844445	6.5971	1
GGA1	8803077	0.460838	30.1423	1
GGA1	8820669	0.533564	33.8897	1
GGA1	8820670	0.144275	-88.1638	1
GGA1	8820702	0.768259	-3.81828	1
GGA1	8842893	0.136267	-13.7881	1
GGA1	8843965	0.529888	23.7416	1
GGA1	8843981	0.906275	-4.83886	1
GGA1	8843992	0.0961629	51.1326	1
GGA1	8854947	0.628234	-26.4313	1
GGA1	8855003	0.38713	-25.4559	1
GGA1	8855561	0.658775	14.5108	1
GGA1	8858448	0.54323	-22.0116	1
GGA1	8863766	0.382383	-36.5808	1
GGA1	8863773	0.0169097	151.893	0.88464
GGA1	8888106	0.641543	10.5353	1
GGA1	8888115	0.0966149	77.619	1
GGA1	8897287	0.874766	-5.96915	1
GGA1	8908606	0.528363	-6.434	1
GGA1	8914266	0.346847	20.5458	1
GGA1	8919010	0.861616	-6.46493	1
GGA1	8919025	0.640133	21.3296	1
GGA1	8923308	0.709774	-10.5127	1
GGA1	8923353	0.0459782	33.2167	0.977906
GGA1	8941706	0.260593	34.8514	1
GGA1	8941711	0.0191284	-55.5751	0.897661
GGA1	8941721	0.172979	-55.0537	1
GGA1	8941741	0.118429	-90.3854	1
GGA1	8941743	0.335613	-32.6832	1
GGA1	8944843	0.534952	-6.20167	1
GGA1	8969776	0.272385	-9.69781	1
GGA1	8969801	0.128593	-37.0971	1
GGA1	8972108	0.781631	6.89042	1
GGA1	8975284	0.045727	-31.5085	0.977643
GGA1	8977988	0.980512	0.551744	1
GGA1	8990664	0.833547	-5.72814	1
GGA1	8990691	0.431118	-14.9203	1
GGA1	8994282	0.753707	8.3446	1
GGA1	9005330	0.778927	-6.53269	1
GGA1	9005363	0.587509	5.42058	1
GGA1	9005385	0.997472	0.0363103	1
GGA1	9005399	0.952352	-0.767556	1
GGA1	9019568	0.793587	10.4605	1
GGA1	9019576	0.336856	-31.2686	1
GGA1	9019606	0.556322	12.2912	1
GGA1	9019617	0.983977	0.79743	1
GGA1	9019618	0.664875	18.9824	1
GGA1	9019630	0.0664747	-54.8084	1
GGA1	9054298	0.0372459	19.7315	0.962912
GGA1	9063525	0.0524728	-57.8115	0.994539
GGA1	9075669	0.514992	24.0334	1
GGA1	9075674	0.191883	20.3144	1
GGA1	9082104	0.196581	11.78	1
GGA1	9086355	0.0139425	-61.3467	0.859064
GGA1	9091311	0.99556	-0.18919	1
GGA1	9099152	0.0107868	-62.9252	0.839172
GGA1	9112146	0.255521	-13.996	1
GGA1	9155756	0.403961	25.9991	1
GGA1	9155786	0.154526	-13.7774	1
GGA1	9177714	0.0122728	-63.5203	0.848129
GGA1	9179539	0.945387	1.01684	1
GGA1	9179542	0.189342	-57.3792	1
GGA1	9179561	0.23756	-60.4612	1
GGA1	9179564	0.321953	-74.2112	1
GGA1	9210455	0.344541	-63.0581	1
GGA1	9225324	0.536309	23.7674	1
GGA1	9225337	0.536309	23.7674	1
GGA1	9225388	0.238962	17.0028	1
GGA1	9225399	0.687549	-10.7595	1
GGA1	9239095	0.833859	4.07529	1
GGA1	9239109	0.529426	24.181	1
GGA1	9239135	0.988658	0.425631	1
GGA1	9253527	0.367256	-41.3009	1
GGA1	9266979	0.238238	-54.8536	1
GGA1	9267003	0.00454176	-65.2783	0.721012
GGA1	9282088	0.306885	9.87628	1
GGA1	9286001	0.588189	-7.26311	1
GGA1	9297791	0.300695	-32.4124	1
GGA1	9301904	0.328245	9.30765	1
GGA1	9317706	0.893287	-7.06415	1
GGA1	9342401	0.66891	-18.3667	1
GGA1	9342443	0.46115	-35.8158	1
GGA1	9360206	0.34423	9.96808	1
GGA1	9375220	0.779567	9.9905	1
GGA1	9385238	0.483233	-27.3573	1
GGA1	9388456	0.595439	12.5863	1
GGA1	9397255	0.454064	23.5507	1
GGA1	9397307	0.808449	18.4048	1
GGA1	9404772	0.333083	-35.1689	1
GGA1	9408898	0.646006	12.3196	1
GGA1	9408938	0.0347272	-18.8586	0.95993
GGA1	9427000	0.658491	9.78613	1
GGA1	9427021	0.368672	-49.1645	1
GGA1	9454922	0.755448	-6.64666	1
GGA1	9455456	0.84004	2.2404	1
GGA1	9477571	0.497759	8.38984	1
GGA1	9477613	0.453392	-32.6979	1
GGA1	9484086	0.0950148	15.7043	1
GGA1	9503253	0.608818	-15.7933	1
GGA1	9503280	0.635426	-15.2923	1
GGA1	9503281	0.140565	-29.005	1
GGA1	9503282	0.565862	13.2289	1
GGA1	9513458	0.368724	19.4906	1
GGA1	9524463	0.0844705	16.0632	1
GGA1	9526985	0.0885706	15.4705	1
GGA1	9527003	0.0788379	16.0252	1
GGA1	9529470	0.0758302	16.4118	1
GGA1	9561428	0.550189	-9.0099	1
GGA1	9578217	0.591443	-6.71944	1
GGA1	9582275	0.336562	11.7949	1
GGA1	9582477	0.572091	-24.4657	1
GGA1	9586335	0.52314	-42.5852	1
GGA1	9586344	0.00920941	-25.836	0.818096
GGA1	9586389	0.44024	34.9617	1
GGA1	9586613	0.349682	18.7528	1
GGA1	9586625	0.783958	-13.1158	1
GGA1	9600907	0.0344901	24.4261	0.958617
GGA1	9600941	0.0190506	-23.6124	0.897133
GGA1	9606395	0.34238	11.7678	1
GGA1	9607054	0.890744	5.49674	1
GGA1	9607066	0.553522	9.23834	1
GGA1	9628643	0.00567181	-27.7823	0.759566
GGA1	9628687	0.0319847	-19.0582	0.958853
GGA1	9628697	0.667397	-24.6612	1
GGA1	9633473	0.422306	12.1963	1
GGA1	9640730	0.308078	14.865	1
GGA1	9643087	0.0536158	-17.8911	0.998827
GGA1	9643129	0.405061	-45.8065	1
GGA1	9650210	0.519429	-21.2437	1
GGA1	9650249	0.974373	1.40178	1
GGA1	9655116	0.911482	2.82504	1
GGA1	9668214	0.235591	-45.1246	1
GGA1	9672674	0.412437	-46.1654	1
GGA1	9672678	0.661133	7.12713	1
GGA1	9672702	0.661133	7.12713	1
GGA1	9674228	0.723841	5.05235	1
GGA1	9680040	0.0937769	-51.5318	1
GGA1	9680048	0.584627	8.64936	1
GGA1	9680268	0.496132	10.5228	1
GGA1	9680273	0.496132	10.5228	1
GGA1	9680660	0.778142	-11.2827	1
GGA1	9686934	0.853165	2.04781	1
GGA1	9695228	0.900464	1.38231	1
GGA1	9695249	0.443649	7.49289	1
GGA1	9695308	0.84387	-2.10617	1
GGA1	9695310	0.536309	23.7674	1
GGA1	9704291	0.86337	6.742	1
GGA1	9712273	0.592992	-22.0964	1
GGA1	9713576	0.100884	-62.0331	1
GGA1	9713580	0.495145	6.38952	1
GGA1	9713630	0.858331	4.48687	1
GGA1	9717082	0.390633	13.466	1
GGA1	9732394	0.7723	36.9851	1
GGA1	9732396	0.91385	1.11071	1
GGA1	9732423	0.901614	5.98398	1
GGA1	9732444	0.568586	-15.3084	1
GGA1	9757302	0.301171	29.4448	1
GGA1	9757321	0.335168	-29.2164	1
GGA1	9757339	0.724956	3.28735	1
GGA1	9770228	0.114981	14.881	1
GGA1	9770596	0.715217	-9.42918	1
GGA1	9770622	0.707926	-16.4425	1
GGA1	9771884	0.657875	-18.6912	1
GGA1	9777398	0.503311	23.9465	1
GGA1	9779803	0.48507	28.4014	1
GGA1	9779804	0.460669	-44.0382	1
GGA1	9781485	0.349893	14.1978	1
GGA1	9786183	0.00727706	25.2057	0.782813
GGA1	9797905	0.265962	20.0824	1
GGA1	9828445	0.986932	-0.528532	1
GGA1	9830740	0.590117	-15.2032	1
GGA1	9851674	0.297434	14.4267	1
GGA1	9869439	0.539933	-15.1532	1
GGA1	9869466	0.273584	-18.3083	1
GGA1	9870772	0.485405	8.48889	1
GGA1	9873542	0.88782	8.31489	1
GGA1	9883864	0.307044	-36.876	1
GGA1	9889230	0.485405	8.48889	1
GGA1	9912654	0.960507	-0.508528	1
GGA1	9912698	0.864693	-1.71834	1
GGA1	9914896	0.815192	6.57581	1
GGA1	9914902	0.720058	-4.8016	1
GGA1	9938399	0.0432622	-18.8235	0.974783
GGA1	9938420	0.748774	3.77284	1
GGA1	9938451	0.624269	18.1404	1
GGA1	9955755	0.053258	-38.9281	0.998016
GGA1	9955787	0.0489178	-19.6878	0.985284
GGA1	9955822	0.658176	-4.87831	1
GGA1	9958051	0.054392	-19.1958	0.999057
GGA1	9962385	0.291873	14.0356	1
GGA1	9962388	0.102658	16.0898	1
GGA1	9962409	0.0601702	-17.0795	1
GGA1	9991635	0.26501	-11.4355	1
GGA1	10001505	0.680424	35.0817	1
GGA1	10001554	0.0989936	-14.9583	1
GGA1	10012038	0.0411906	-42.4658	0.972252
GGA1	10012079	0.634286	35.8877	1
GGA1	10019634	0.159852	41.8639	1
GGA1	10032333	0.275671	-15.282	1
GGA1	10051811	0.79322	8.4388	1
GGA1	10051840	0.185747	-13.9561	1
GGA1	10053585	0.410426	17.6285	1
GGA1	10053611	0.429168	36.6422	1
GGA1	10056254	0.581615	-36.4985	1
GGA1	10060585	0.659472	-4.6429	1
GGA1	10060636	0.103086	-21.6331	1
GGA1	10064740	0.973604	0.984315	1
GGA1	10064741	0.515812	-17.2405	1
GGA1	10064791	0.577346	-16.3054	1
GGA1	10065885	0.395552	-7.86518	1
GGA1	10065937	0.62296	-16.1238	1
GGA1	10065954	0.274571	14.9356	1
GGA1	10066255	0.329024	13.013	1
GGA1	10087861	0.115616	16.9958	1
GGA1	10087877	0.986471	-0.663506	1
GGA1	10087890	0.0256855	-81.6313	0.932677
GGA1	10105542	0.4024	7.84268	1
GGA1	10117493	0.195284	86.7035	1
GGA1	10117527	0.732372	11.6034	1
GGA1	10134461	0.204373	16.4539	1
GGA1	10137132	0.830279	8.89982	1
GGA1	10137137	0.58008	-4.98291	1
GGA1	10138422	0.707496	-20.6688	1
GGA1	10141364	0.363448	53.3945	1
GGA1	10171813	0.640273	-6.30934	1
GGA1	10178248	0.268787	-31.753	1
GGA1	10183561	0.418491	29.1082	1
GGA1	10183574	0.617976	14.1239	1
GGA1	10183575	0.914007	5.0962	1
GGA1	10183579	0.345243	-29.6728	1
GGA1	10197320	0.614079	35.6558	1
GGA1	10208926	0.469287	22.8293	1
GGA1	10220624	0.77563	11.7657	1
GGA1	10225812	0.197093	-59.7666	1
GGA1	10225813	0.0832851	-35.5639	1
GGA1	10225825	0.17284	19.1638	1
GGA1	10225843	0.17284	19.1638	1
GGA1	10250579	0.00315829	-84.7733	0.662487
GGA1	10254367	0.731043	-6.99682	1
GGA1	10254395	0.680256	-9.76138	1
GGA1	10254410	0.0729815	60.033	1
GGA1	10261607	0.0811752	-16.6973	1
GGA1	10261610	0.742292	-8.43839	1
GGA1	10270741	0.236597	17.4379	1
GGA1	10279914	0.600469	-17.7054	1
GGA1	10279991	0.905198	-1.19034	1
GGA1	10304474	0.218123	15.3868	1
GGA1	10305915	0.582628	25.9856	1
GGA1	10312514	0.588409	23.6676	1
GGA1	10314787	0.154665	16.8289	1
GGA1	10325301	0.901969	-2.06861	1
GGA1	10325398	0.368672	-49.1645	1
GGA1	10325415	0.879095	1.51677	1
GGA1	10336468	0.628455	-14.5854	1
GGA1	10349327	0.0494141	-77.8276	0.987271
GGA1	10349336	0.187025	-16.006	1
GGA1	10349347	0.520173	-24.8906	1
GGA1	10349348	0.213557	46.2745	1
GGA1	10357781	0.753798	-2.98066	1
GGA1	10357818	0.265092	-97.9421	1
GGA1	10360371	0.58827	-13.1891	1
GGA1	10360418	0.855769	-2.87362	1
GGA1	10360419	0.16933	-27.6384	1
GGA1	10360421	0.725264	4.99032	1
GGA1	10360422	0.867317	2.07565	1
GGA1	10360423	0.333078	30.5405	1
GGA1	10360425	0.0117194	-63.283	0.845153
GGA1	10381002	0.109038	-72.3565	1
GGA1	10400062	0.353832	-8.83792	1
GGA1	10411134	0.535342	-17.5476	1
GGA1	10411142	0.638354	-27.2659	1
GGA1	10412580	0.913863	-5.2149	1
GGA1	10421643	0.42294	-21.2463	1
GGA1	10421656	0.0181653	95.0161	0.888759
GGA1	10429999	0.745409	-8.02138	1
GGA1	10442154	0.705507	8.22554	1
GGA1	10442168	0.448236	-7.51883	1
GGA1	10447196	0.81408	-20.5227	1
GGA1	10453677	0.821621	-8.79273	1
GGA1	10453713	0.486536	-22.6547	1
GGA1	10453735	0.851485	-6.28385	1
GGA1	10458288	0.856726	10.214	1
GGA1	10466075	0.590617	-17.4258	1
GGA1	10481139	0.94729	2.46317	1
GGA1	10493834	0.89999	-4.2718	1
GGA1	10507443	0.369781	-10.1328	1
GGA1	10507472	0.6514	-15.2069	1
GGA1	10511887	0.243874	-28.946	1
GGA1	10527697	0.64662	-9.19237	1
[truncated: 187,402 more rows]
