# Supplementary material for: Haplotype analysis incorporating ancestral origins identified novel genetic loci associated with chicken body weight using an advanced intercross line
Source: Genet Sel Evol. 2024 Dec 20;56:78. doi: 10.1186/s12711-024-00946-y (PMC11660596; doi:10.1186/s12711-024-00946-y)
Supplement: Supplementary file 7 — Additional file 7: Table S6. The significant loci of SNP-based GWAS. [file 12711_2024_946_MOESM7_ESM.xlsx]

## Sheet: Sheet1
Chr	Position	P_value	FDR
GGA1	147934413	1.85948e-05	0.0488561
GGA1	169069719	1.51048e-05	0.0408179
GGA1	169286959	1.04246e-05	0.0298741
GGA1	169391137	4.11651e-06	0.0151267
GGA1	169391143	4.11651e-06	0.0151267
GGA1	169533028	3.19011e-06	0.0123187
GGA1	169606383	7.00315e-07	0.00348716
GGA1	169615269	4.23552e-06	0.0151235
GGA1	169700996	1.91089e-05	0.0488653
GGA1	169719751	9.3033e-06	0.0283925
GGA1	169725037	3.77335e-07	0.00203981
GGA1	169766458	5.72241e-09	9.84298e-05
GGA1	169766499	1.4846e-08	0.000165291
GGA1	169772951	6.02763e-10	1.42579e-05
GGA1	169902030	5.71907e-10	1.54594e-05
GGA1	169907890	8.56869e-09	0.000124726
GGA1	169911279	1.62375e-08	0.000146332
GGA1	169924282	7.91926e-06	0.025184
GGA1	169924297	7.91926e-06	0.025184
GGA1	170037428	1.21463e-07	0.000792775
GGA1	170037441	1.38688e-07	0.000846616
GGA1	170037800	3.36178e-09	6.36164e-05
GGA1	170084376	5.56628e-06	0.0191493
GGA1	170172597	1.17073e-08	0.000142954
GGA1	170172616	1.17073e-08	0.000142954
GGA1	170186167	6.44162e-06	0.0217673
GGA1	170341851	3.96138e-06	0.0149902
GGA1	170341852	1.09178e-07	0.000737966
GGA1	170357774	2.48233e-09	5.21832e-05
GGA1	170358588	7.37142e-06	0.0242566
GGA1	170358628	7.37142e-06	0.0242566
GGA1	170559701	8.07218e-17	1.5274e-11
GGA1	170559727	5.62742e-12	3.54917e-07
GGA1	170582986	2.18051e-10	6.87822e-06
GGA1	170583563	4.53257e-11	1.71549e-06
GGA1	170604130	2.67756e-07	0.00153557
GGA1	170686581	2.36027e-07	0.00139551
GGA1	170686586	1.35166e-07	0.00085276
GGA1	170696302	1.99986e-13	1.89222e-08
GGA1	170698162	6.85702e-08	0.000499037
GGA1	170704840	1.14848e-05	0.0324219
GGA1	170714145	2.99307e-08	0.000257428
GGA1	170714179	3.07793e-11	1.45606e-06
GGA1	170715973	1.94706e-06	0.00818701
GGA1	170754253	1.23706e-06	0.00557304
GGA1	170754309	8.2756e-08	0.00058
GGA1	170755023	7.45757e-07	0.00361851
GGA1	170957190	5.87903e-08	0.000454056
GGA1	170957193	5.87903e-08	0.000454056
GGA1	170958630	9.61958e-06	0.0284424
GGA1	171074655	7.48294e-09	0.000117996
GGA1	171154951	4.9604e-08	0.000408061
GGA1	171168698	1.28304e-06	0.00564586
GGA1	171252562	9.97951e-06	0.0290529
GGA1	171285571	9.03268e-09	0.000122089
GGA1	171489266	3.30419e-07	0.00183879
GGA1	171548979	9.45407e-06	0.0283953
GGA1	171577203	1.59637e-08	0.000154871
GGA1	171577225	1.59637e-08	0.000154871
GGA1	171652520	4.45127e-06	0.0155968
GGA1	171876491	2.97338e-06	0.0119693
GGA1	172296327	6.1678e-07	0.00315438
GGA1	172674734	2.89679e-06	0.0119169
GGA1	172709277	1.51283e-06	0.00650666
GGA1	172709336	4.63601e-07	0.00243676
GGA1	173516049	3.06221e-06	0.0120708
GGA1	173686601	1.12754e-06	0.00520591
GGA1	173686604	9.74712e-07	0.00461087
GGA1	173710049	1.88889e-05	0.0489644
GGA1	174766410	8.35682e-06	0.0259234
GGA1	174810513	1.42807e-05	0.0391607
