# Supplementary material for: Haplotype analysis incorporating ancestral origins identified novel genetic loci associated with chicken body weight using an advanced intercross line
Source: Genet Sel Evol. 2024 Dec 20;56:78. doi: 10.1186/s12711-024-00946-y (PMC11660596; doi:10.1186/s12711-024-00946-y)
Supplement: Supplementary file 8 — Additional file 8: Table S7. The results of haplotype-based GWAS. [file 12711_2024_946_MOESM8_ESM.xlsx]

## Sheet: Sheet1
Chr	Haplotype	Position	P-value	FDR
GGA1	H1	20,851-22,922	0.5974	1
GGA1	H2	22,935-22,960	0.6515	1
GGA1	H3	23,620-40,052	0.9979	1
GGA1	H4	53,996-98,768	0.1536	1
GGA1	H5	98,790-130,759	0.1316	1
GGA1	H6	130,777-130,803	0.07556	1
GGA1	H7	160,287-206,947	0.2375	1
GGA1	H8	221,591-221,637	1	1
GGA1	H9	221,642-289,026	0.2997	1
GGA1	H10	289,037-293,319	1	1
GGA1	H11	322,926-333,228	0.1773	1
GGA1	H12	333,314-341,728	0.8174	1
GGA1	H13	341,735-357,454	0.6875	1
GGA1	H14	378,407-384,232	0.9348	1
GGA1	H15	405,956-405,978	0.4532	1
GGA1	H16	405,980-438,600	0.5499	1
GGA1	H17	438,604-463,208	0.8617	1
GGA1	H18	470,610-505,489	1	1
GGA1	H19	505,543-521,338	0.8829	1
GGA1	H20	539,999-540,100	0.7775	1
GGA1	H21	545,476-548,348	0.2139	1
GGA1	H22	558,321-570,970	0.5088	1
GGA1	H23	570,986-595,920	0.7316	1
GGA1	H24	595,922-601,511	0.8166	1
GGA1	H25	601,542-625,941	0.6388	1
GGA1	H26	626,010-667,447	0.9976	1
GGA1	H27	705,407-1,108,965	0.8138	1
GGA1	H28	1,108,982-1,188,624	0.1098	1
GGA1	H29	1,188,637-1,204,639	0.4624	1
GGA1	H30	1,261,421-1,286,245	0.236	1
GGA1	H31	1,286,284-1,376,946	0.6407	1
GGA1	H32	1,376,978-1,402,187	0.9212	1
GGA1	H33	1,402,197-1,422,964	0.9771	1
GGA1	H34	1,422,970-1,448,279	0.1061	1
GGA1	H35	1,448,281-1,452,286	0.6555	1
GGA1	H36	1,453,788-1,453,821	0.9746	1
GGA1	H37	1,453,859-1,464,282	0.6442	1
GGA1	H38	1,464,301-1,503,724	0.2947	1
GGA1	H39	1,503,731-1,511,885	0.4363	1
GGA1	H40	1,514,570-1,516,165	0.3201	1
GGA1	H41	1,528,527-1,530,009	0.7496	1
GGA1	H42	1,530,010-1,539,000	0.04837	1
GGA1	H43	1,539,024-1,565,964	0.6334	1
GGA1	H44	1,578,417-1,606,500	0.9864	1
GGA1	H45	1,606,583-1,622,259	0.001633	0.55245
GGA1	H46	1,622,266-1,630,035	1	1
GGA1	H47	1,630,041-1,653,472	1	1
GGA1	H48	1,653,511-1,671,656	0.8376	1
GGA1	H49	1,671,660-1,682,573	0.6289	1
GGA1	H50	1,690,897-1,711,069	0.05189	1
GGA1	H51	1,711,071-1,736,223	1	1
GGA1	H52	1,736,368-1,769,696	0.9345	1
GGA1	H53	1,769,720-1,772,575	0.3405	1
GGA1	H54	1,772,593-1,784,950	0.923	1
GGA1	H55	1,787,560-1,820,613	0.3274	1
GGA1	H56	1,820,619-1,830,031	0.5172	1
GGA1	H57	1,830,985-1,882,175	0.2314	1
GGA1	H58	1,887,590-1,915,210	0.6782	1
GGA1	H59	1,923,252-1,923,406	1	1
GGA1	H60	1,923,448-1,940,378	0.1624	1
GGA1	H61	1,948,721-1,954,802	0.9108	1
GGA1	H62	1,972,711-1,983,369	0.7376	1
GGA1	H63	1,987,768-2,006,620	0.4482	1
GGA1	H64	2,031,826-2,074,119	0.8778	1
GGA1	H65	2,074,129-2,090,419	0.9981	1
GGA1	H66	2,090,453-2,091,501	0.594	1
GGA1	H67	2,092,003-2,118,370	0.4256	1
GGA1	H68	2,121,457-2,123,863	0.318	1
GGA1	H69	2,128,717-2,129,066	0.4495	1
GGA1	H70	2,129,124-2,142,836	0.3747	1
GGA1	H71	2,174,282-2,190,755	0.5884	1
GGA1	H72	2,190,790-2,205,860	0.9627	1
GGA1	H73	2,205,895-2,214,805	0.748	1
GGA1	H74	2,232,976-2,241,568	0.6241	1
GGA1	H75	2,241,576-2,255,171	0.8758	1
GGA1	H76	2,255,209-2,337,873	0.7682	1
GGA1	H77	2,337,910-2,378,513	0.6238	1
GGA1	H78	2,390,052-2,396,236	0.4169	1
GGA1	H79	2,396,284-2,412,188	0.6259	1
GGA1	H80	2,412,203-2,429,504	0.8672	1
GGA1	H81	2,432,622-2,467,210	0.8143	1
GGA1	H82	2,477,427-2,477,972	0.6736	1
GGA1	H83	2,477,999-2,483,580	1	1
GGA1	H84	2,483,610-2,490,194	0.4527	1
GGA1	H85	2,490,217-2,492,466	0.878	1
GGA1	H86	2,492,467-2,492,476	1	1
GGA1	H87	2,499,241-2,523,902	0.5533	1
GGA1	H88	2,523,920-2,537,193	1	1
GGA1	H89	2,575,151-2,575,202	1	1
GGA1	H90	2,578,264-2,578,316	0.9071	1
GGA1	H91	2,578,331-2,611,410	0.2619	1
GGA1	H92	2,611,440-2,616,209	0.7721	1
GGA1	H93	2,616,300-2,652,301	0.9016	1
GGA1	H94	2,668,174-2,675,748	0.9258	1
GGA1	H95	2,690,581-2,697,900	0.7588	1
GGA1	H96	2,742,470-2,758,327	0.4077	1
GGA1	H97	2,758,342-2,828,715	0.1793	1
GGA1	H98	2,828,768-2,845,115	0.5242	1
GGA1	H99	2,845,145-2,861,268	0.661	1
GGA1	H100	2,870,052-2,899,462	0.5449	1
GGA1	H101	2,899,467-2,920,555	1	1
GGA1	H102	2,920,585-2,926,629	0.3143	1
GGA1	H103	2,926,636-2,949,913	0.6384	1
GGA1	H104	2,969,965-3,037,996	1	1
GGA1	H105	3,038,036-3,063,633	0.8498	1
GGA1	H106	3,063,656-3,116,299	0.7851	1
GGA1	H107	3,116,317-3,116,878	0.8655	1
GGA1	H108	3,129,864-3,129,906	0.4957	1
GGA1	H109	3,129,911-3,168,547	1	1
GGA1	H110	3,168,624-3,211,040	0.3231	1
GGA1	H111	3,217,443-3,225,184	0.8064	1
GGA1	H112	3,255,386-3,262,483	0.6936	1
GGA1	H113	3,266,001-3,322,770	0.2205	1
GGA1	H114	3,337,365-3,347,384	1	1
GGA1	H115	3,347,396-3,368,765	0.3521	1
GGA1	H116	3,368,767-3,371,433	1	1
GGA1	H117	3,371,463-3,371,522	0.1939	1
GGA1	H118	3,373,027-3,378,810	0.4007	1
GGA1	H119	3,378,811-3,387,665	0.4765	1
GGA1	H120	3,393,709-3,403,808	0.6802	1
GGA1	H121	3,432,647-3,441,218	0.5325	1
GGA1	H122	3,441,219-3,449,009	0.7259	1
GGA1	H123	3,449,014-3,449,028	0.4271	1
GGA1	H124	3,449,044-3,449,060	0.5785	1
GGA1	H125	3,449,061-3,511,489	0.8732	1
GGA1	H126	3,514,335-3,526,493	1	1
GGA1	H127	3,526,527-3,546,042	0.8723	1
GGA1	H128	3,546,047-3,550,245	1	1
GGA1	H129	3,552,278-3,557,395	1	1
GGA1	H130	3,578,074-3,581,993	0.4653	1
GGA1	H131	3,583,065-3,616,982	0.6938	1
GGA1	H132	3,616,984-3,641,271	0.5773	1
GGA1	H133	3,641,272-3,666,722	0.6449	1
GGA1	H134	3,669,957-3,673,690	0.9806	1
GGA1	H135	3,673,727-3,683,309	0.4236	1
GGA1	H136	3,683,312-3,725,606	0.3969	1
GGA1	H137	3,726,524-3,730,322	0.8235	1
GGA1	H138	3,736,184-3,744,832	0.6951	1
GGA1	H139	3,744,836-3,760,677	0.5488	1
GGA1	H140	3,766,901-3,768,693	0.8029	1
GGA1	H141	3,768,936-3,787,817	0.741	1
GGA1	H142	3,794,591-3,809,681	0.6201	1
GGA1	H143	3,809,682-3,825,391	0.1571	1
GGA1	H144	3,825,440-3,861,213	0.1563	1
GGA1	H145	3,896,250-3,926,619	0.9441	1
GGA1	H146	3,932,721-3,949,764	0.05519	1
GGA1	H147	3,952,429-3,955,134	0.9837	1
GGA1	H148	3,960,558-3,973,624	0.9927	1
GGA1	H149	3,973,669-3,981,254	0.8103	1
GGA1	H150	3,981,263-4,002,310	0.5189	1
GGA1	H151	4,002,323-4,019,004	0.4176	1
GGA1	H152	4,024,211-4,037,829	0.4595	1
GGA1	H153	4,040,096-4,041,935	0.6954	1
GGA1	H154	4,041,979-4,101,044	0.2611	1
GGA1	H155	4,101,076-4,118,855	0.5024	1
GGA1	H156	4,131,827-4,146,993	0.1107	1
GGA1	H157	4,153,146-4,172,911	0.9515	1
GGA1	H158	4,174,908-4,187,965	0.7051	1
GGA1	H159	4,187,976-4,198,283	0.7861	1
GGA1	H160	4,221,562-4,224,744	0.1728	1
GGA1	H161	4,234,887-4,295,017	0.9424	1
GGA1	H162	4,295,035-4,317,089	0.9202	1
GGA1	H163	4,328,975-4,345,462	0.01757	0.949005
GGA1	H164	4,359,431-4,372,313	0.05045	1
GGA1	H165	4,378,033-4,393,093	0.5308	1
GGA1	H166	4,393,143-4,423,342	0.005815	0.786894
GGA1	H167	4,439,162-4,458,642	0.691	1
GGA1	H168	4,459,959-4,472,677	0.8789	1
GGA1	H169	4,472,691-4,487,311	0.2518	1
GGA1	H170	4,491,615-4,512,908	0.4541	1
GGA1	H171	4,520,274-4,530,119	0.4279	1
GGA1	H172	4,544,314-4,556,495	1	1
GGA1	H173	4,557,987-4,560,986	0.1513	1
GGA1	H174	4,593,354-4,703,054	0.2259	1
GGA1	H175	4,706,693-4,739,920	0.08994	1
GGA1	H176	4,739,962-4,757,210	0.01599	0.951116
GGA1	H177	4,757,252-4,768,898	0.007946	0.875215
GGA1	H178	4,769,657-4,780,641	0.006322	0.812002
GGA1	H179	4,780,665-4,808,292	0.04733	1
GGA1	H180	4,828,939-4,857,681	0.2202	1
GGA1	H181	4,857,697-4,867,409	0.5796	1
GGA1	H182	4,893,494-4,935,940	0.2448	1
GGA1	H183	4,943,252-4,991,628	0.1842	1
GGA1	H184	4,991,629-5,010,242	0.1627	1
GGA1	H185	5,023,381-5,023,483	1	1
GGA1	H186	5,025,358-5,025,439	0.4032	1
GGA1	H187	5,025,459-5,032,893	0.0529	1
GGA1	H188	5,037,048-5,052,211	0.04216	1
GGA1	H189	5,054,766-5,094,109	0.01479	0.923218
GGA1	H190	5,094,117-5,109,124	0.7777	1
GGA1	H191	5,109,174-5,146,545	1	1
GGA1	H192	5,146,595-5,176,505	0.005194	0.784066
GGA1	H193	5,185,757-5,189,449	0.3246	1
GGA1	H194	5,189,462-5,230,468	0.2614	1
GGA1	H195	5,236,682-5,269,928	1	1
GGA1	H196	5,281,073-5,289,522	0.1346	1
GGA1	H197	5,289,523-5,302,480	0.003504	0.7255
GGA1	H198	5,302,492-5,333,477	0.0007353	0.409713
GGA1	H199	5,374,258-5,401,736	0.0005892	0.405905
GGA1	H200	5,405,388-5,408,284	0.6622	1
GGA1	H201	5,408,304-5,460,404	0.08691	1
GGA1	H202	5,465,691-5,484,300	0.004206	0.769881
GGA1	H203	5,484,305-5,511,768	0.0416	1
GGA1	H204	5,511,817-5,542,822	0.01248	0.916409
GGA1	H205	5,554,128-5,581,990	0.6305	1
GGA1	H206	5,588,933-5,612,518	0.569	1
GGA1	H207	5,612,575-5,628,989	0.01084	0.887101
GGA1	H208	5,629,012-5,675,642	0.003604	0.730244
GGA1	H209	5,675,668-5,689,978	1	1
GGA1	H210	5,689,980-5,703,273	0.8478	1
GGA1	H211	5,703,321-5,726,435	0.1818	1
GGA1	H212	5,726,455-5,738,833	0.1345	1
GGA1	H213	5,746,966-5,805,865	0.01752	0.949689
GGA1	H214	5,805,873-5,836,285	0.4779	1
GGA1	H215	5,851,098-5,856,860	0.01588	0.950542
GGA1	H216	5,858,850-5,897,068	0.06827	1
GGA1	H217	5,897,156-5,927,570	0.0626	1
GGA1	H218	5,930,209-5,952,009	0.003411	0.714049
GGA1	H219	5,952,017-5,954,695	0.3279	1
GGA1	H220	5,955,110-5,960,392	0.5662	1
GGA1	H221	5,960,446-5,973,456	0.7163	1
GGA1	H222	5,973,458-6,008,363	1	1
GGA1	H223	6,026,250-6,062,991	0.2351	1
GGA1	H224	6,066,760-6,071,308	0.1394	1
GGA1	H225	6,071,321-6,113,156	0.2337	1
GGA1	H226	6,113,200-6,122,571	0.02657	0.983142
GGA1	H227	6,122,573-6,141,417	0.06642	1
GGA1	H228	6,141,475-6,154,199	0.05022	1
GGA1	H229	6,157,644-6,175,268	0.4327	1
GGA1	H230	6,175,341-6,227,710	0.5769	1
GGA1	H231	6,227,712-6,227,748	1	1
GGA1	H232	6,246,831-6,246,864	1	1
GGA1	H233	6,246,881-6,283,593	0.3301	1
GGA1	H234	6,292,888-6,297,977	0.3383	1
GGA1	H235	6,297,993-6,303,303	0.2619	1
GGA1	H236	6,323,280-6,325,680	0.001536	0.543916
GGA1	H237	6,325,720-6,336,982	0.2957	1
GGA1	H238	6,337,004-6,366,336	0.08385	1
GGA1	H239	6,391,357-6,414,478	1	1
GGA1	H240	6,416,812-6,421,696	1	1
GGA1	H241	6,428,125-6,484,597	0.5051	1
GGA1	H242	6,484,611-6,537,654	0.01618	0.947543
GGA1	H243	6,537,661-6,545,550	0.5134	1
GGA1	H244	6,547,699-6,555,414	0.2275	1
GGA1	H245	6,559,671-6,571,674	0.8826	1
GGA1	H246	6,571,714-6,586,743	0.01115	0.885689
GGA1	H247	6,591,572-6,603,129	0.0003715	0.34332
GGA1	H248	6,603,273-6,603,320	0.8405	1
GGA1	H249	6,608,122-6,626,094	0.1028	1
GGA1	H250	6,626,137-6,634,356	0.931	1
GGA1	H251	6,634,437-6,658,851	0.832	1
GGA1	H252	6,658,852-6,702,910	0.2193	1
GGA1	H253	6,702,920-6,717,084	0.2284	1
GGA1	H254	6,718,733-6,733,921	0.2825	1
GGA1	H255	6,733,924-6,736,159	0.7044	1
GGA1	H256	6,737,154-6,741,688	0.03769	1
GGA1	H257	6,742,688-6,743,264	0.2287	1
GGA1	H258	6,750,523-6,775,172	0.7737	1
GGA1	H259	6,780,732-6,802,868	0.4533	1
GGA1	H260	6,802,872-6,820,611	0.1265	1
GGA1	H261	6,820,625-6,834,407	0.4062	1
GGA1	H262	6,839,074-6,853,534	0.7076	1
GGA1	H263	6,876,216-6,901,731	0.394	1
GGA1	H264	6,901,770-6,918,876	0.2852	1
GGA1	H265	6,918,880-6,932,396	1	1
GGA1	H266	6,942,919-6,958,052	0.06199	1
GGA1	H267	6,958,127-6,962,745	0.01978	0.948689
GGA1	H268	6,962,747-6,995,948	0.7342	1
GGA1	H269	6,995,966-6,997,658	0.7575	1
GGA1	H270	6,997,696-7,021,349	0.9646	1
GGA1	H271	7,055,828-7,077,145	0.3283	1
GGA1	H272	7,114,998-7,120,331	0.1656	1
GGA1	H273	7,120,352-7,157,869	0.06023	1
GGA1	H274	7,157,917-7,169,537	1	1
GGA1	H275	7,170,757-7,222,118	0.9595	1
GGA1	H276	7,227,572-7,230,764	0.5211	1
GGA1	H277	7,233,939-7,252,825	0.9724	1
GGA1	H278	7,252,886-7,255,277	0.1794	1
GGA1	H279	7,255,282-7,259,826	0.6128	1
GGA1	H280	7,259,856-7,264,647	0.5458	1
GGA1	H281	7,268,048-7,270,189	1	1
GGA1	H282	7,277,419-7,289,006	0.4411	1
GGA1	H283	7,289,007-7,306,534	0.7896	1
GGA1	H284	7,347,053-7,351,935	0.006257	0.817509
GGA1	H285	7,351,972-7,373,795	0.9657	1
GGA1	H286	7,399,853-7,418,023	0.5122	1
GGA1	H287	7,418,074-7,441,784	0.6032	1
GGA1	H288	7,446,659-7,484,950	0.7333	1
GGA1	H289	7,486,268-7,499,559	0.7113	1
GGA1	H290	7,499,564-7,519,084	1	1
GGA1	H291	7,519,100-7,541,588	0.05982	1
GGA1	H292	7,541,627-7,617,952	0.2827	1
GGA1	H293	7,617,974-7,634,646	0.9152	1
GGA1	H294	7,636,931-7,671,210	0.3252	1
GGA1	H295	7,690,636-7,692,761	0.1898	1
GGA1	H296	7,692,784-7,698,665	0.4651	1
GGA1	H297	7,698,696-7,738,414	0.1576	1
GGA1	H298	7,749,236-7,752,183	0.8381	1
GGA1	H299	7,752,223-7,756,258	0.6953	1
GGA1	H300	7,756,268-7,756,355	0.2057	1
GGA1	H301	7,766,185-7,784,359	1	1
GGA1	H302	7,796,143-7,799,568	0.9646	1
GGA1	H303	7,811,893-7,846,670	0.017	0.949344
GGA1	H304	7,846,672-7,850,147	1	1
GGA1	H305	7,872,503-7,890,790	0.1231	1
GGA1	H306	7,890,800-7,914,391	0.1612	1
GGA1	H307	7,931,389-7,946,854	0.3458	1
GGA1	H308	7,953,240-7,959,881	0.871	1
GGA1	H309	7,962,533-7,974,262	0.1528	1
GGA1	H310	7,974,301-7,990,367	0.4081	1
GGA1	H311	7,990,369-7,990,380	1	1
GGA1	H312	7,990,383-7,990,400	1	1
GGA1	H313	7,990,401-7,997,501	0.07009	1
GGA1	H314	8,002,463-8,007,771	0.7565	1
GGA1	H315	8,010,317-8,031,283	0.4778	1
GGA1	H316	8,054,719-8,057,846	0.9396	1
GGA1	H317	8,091,956-8,141,605	0.8494	1
GGA1	H318	8,141,621-8,143,949	0.4556	1
GGA1	H319	8,148,443-8,164,443	0.6977	1
GGA1	H320	8,164,491-8,182,006	0.5516	1
GGA1	H321	8,182,015-8,206,917	0.7877	1
GGA1	H322	8,206,927-8,214,561	0.7984	1
GGA1	H323	8,215,489-8,223,977	0.3601	1
GGA1	H324	8,223,979-8,239,806	0.07039	1
GGA1	H325	8,239,836-8,258,154	1	1
GGA1	H326	8,259,664-8,276,351	0.9088	1
GGA1	H327	8,277,246-8,312,889	0.8686	1
GGA1	H328	8,320,109-8,320,219	0.5058	1
GGA1	H329	8,320,460-8,330,133	1	1
GGA1	H330	8,338,931-8,370,116	0.07028	1
GGA1	H331	8,370,151-8,432,750	0.7159	1
GGA1	H332	8,432,778-8,450,518	1	1
GGA1	H333	8,455,037-8,503,943	0.3387	1
GGA1	H334	8,515,695-8,526,992	0.7356	1
GGA1	H335	8,544,871-8,564,610	0.775	1
GGA1	H336	8,564,647-8,587,488	0.9439	1
GGA1	H337	8,595,383-8,651,373	0.6283	1
GGA1	H338	8,651,406-8,685,066	0.8377	1
GGA1	H339	8,708,508-8,718,959	0.3984	1
GGA1	H340	8,724,282-8,731,780	0.9895	1
GGA1	H341	8,731,792-8,755,724	0.939	1
GGA1	H342	8,760,387-8,762,510	0.439	1
GGA1	H343	8,803,058-8,820,702	0.8734	1
GGA1	H344	8,842,893-8,854,947	0.4413	1
GGA1	H345	8,855,003-8,863,773	1	1
GGA1	H346	8,888,106-8,914,266	0.5257	1
GGA1	H347	8,919,010-8,941,706	1	1
GGA1	H348	8,941,711-8,944,843	0.8075	1
GGA1	H349	8,969,776-8,977,988	0.6085	1
GGA1	H350	8,990,664-9,005,363	0.4541	1
GGA1	H351	9,005,385-9,019,606	0.4025	1
GGA1	H352	9,019,617-9,063,525	0.1387	1
GGA1	H353	9,075,669-9,091,311	0.03603	1
GGA1	H354	9,099,152-9,177,714	0.586	1
GGA1	H355	9,179,539-9,210,455	0.9319	1
GGA1	H356	9,225,324-9,239,095	0.7336	1
GGA1	H357	9,239,109-9,267,003	1	1
GGA1	H358	9,282,088-9,317,706	0.2891	1
GGA1	H359	9,342,401-9,385,238	0.5372	1
GGA1	H360	9,388,456-9,408,898	1	1
GGA1	H361	9,408,938-9,455,456	0.2502	1
GGA1	H362	9,477,571-9,503,280	0.01169	0.903026
GGA1	H363	9,503,281-9,526,985	0.314	1
GGA1	H364	9,527,003-9,582,275	0.4473	1
GGA1	H365	9,582,477-9,586,613	0.07556	1
GGA1	H366	9,586,625-9,607,054	0.9006	1
GGA1	H367	9,607,066-9,633,473	0.3054	1
GGA1	H368	9,640,730-9,650,249	0.5053	1
GGA1	H369	9,655,116-9,672,702	1	1
GGA1	H370	9,674,228-9,680,273	0.6057	1
GGA1	H371	9,680,660-9,695,308	0.449	1
GGA1	H372	9,695,310-9,713,580	0.1926	1
GGA1	H373	9,713,630-9,732,423	0.8249	1
GGA1	H374	9,732,444-9,770,228	0.8165	1
GGA1	H375	9,770,596-9,779,803	1	1
GGA1	H376	9,779,804-9,828,445	0.7315	1
GGA1	H377	9,830,740-9,870,772	0.8393	1
GGA1	H378	9,873,542-9,912,698	0.8122	1
GGA1	H379	9,914,896-9,938,451	0.1092	1
GGA1	H380	9,955,755-9,962,385	0.4475	1
GGA1	H381	9,962,388-10,001,554	1	1
GGA1	H382	10,012,038-10,051,811	0.4623	1
GGA1	H383	10,051,840-10,060,585	0.9654	1
GGA1	H384	10,060,636-10,065,885	0.9034	1
GGA1	H385	10,065,937-10,087,877	0.65	1
GGA1	H386	10,087,890-10,134,461	0.4336	1
GGA1	H387	10,137,132-10,171,813	0.5713	1
GGA1	H388	10,178,248-10,183,579	1	1
GGA1	H389	10,197,320-10,225,813	1	1
GGA1	H390	10,225,825-10,254,395	0.6609	1
GGA1	H391	10,254,410-10,279,914	0.4943	1
GGA1	H392	10,279,991-10,314,787	0.5843	1
GGA1	H393	10,325,301-10,349,327	0.7746	1
GGA1	H394	10,349,336-10,357,818	0.6411	1
GGA1	H395	10,360,371-10,360,422	0.6684	1
GGA1	H396	10,360,423-10,411,134	0.3618	1
GGA1	H397	10,411,142-10,429,999	1	1
GGA1	H398	10,442,154-10,453,713	0.8057	1
GGA1	H399	10,453,735-10,493,834	1	1
GGA1	H400	10,507,443-10,527,700	0.9361	1
GGA1	H401	10,528,728-10,530,190	0.2112	1
GGA1	H402	10,531,176-10,544,780	0.5752	1
GGA1	H403	10,544,807-10,555,143	0.366	1
GGA1	H404	10,555,144-10,570,448	0.5659	1
GGA1	H405	10,578,779-10,591,612	0.8205	1
GGA1	H406	10,593,312-10,601,873	0.2878	1
GGA1	H407	10,602,127-10,633,679	0.5053	1
GGA1	H408	10,633,732-10,701,387	1	1
GGA1	H409	10,705,457-10,720,785	0.9819	1
GGA1	H410	10,720,788-10,744,401	1	1
GGA1	H411	10,744,402-10,751,664	0.8735	1
GGA1	H412	10,753,635-10,797,608	0.9322	1
GGA1	H413	10,801,691-10,827,835	0.4645	1
GGA1	H414	10,827,850-10,842,075	0.595	1
GGA1	H415	10,846,723-10,871,401	0.3355	1
GGA1	H416	10,882,283-10,905,233	1	1
GGA1	H417	10,905,245-10,915,867	1	1
GGA1	H418	10,915,924-10,944,662	0.4271	1
GGA1	H419	10,946,360-10,975,411	0.3353	1
GGA1	H420	10,975,427-10,980,178	0.4424	1
GGA1	H421	10,987,992-11,037,243	0.8342	1
GGA1	H422	11,047,534-11,057,360	0.8944	1
GGA1	H423	11,057,369-11,109,939	0.8465	1
GGA1	H424	11,115,460-11,144,222	0.04102	1
GGA1	H425	11,144,223-11,166,472	0.03424	1
GGA1	H426	11,171,470-11,202,446	0.2114	1
GGA1	H427	11,202,454-11,207,964	0.4099	1
GGA1	H428	11,216,685-11,258,979	0.2511	1
GGA1	H429	11,259,000-11,267,826	0.1054	1
GGA1	H430	11,267,877-11,290,987	0.8537	1
GGA1	H431	11,290,990-11,305,809	1	1
GGA1	H432	11,314,484-11,328,012	0.8535	1
GGA1	H433	11,332,965-11,334,084	0.2715	1
GGA1	H434	11,334,498-11,347,268	0.7188	1
GGA1	H435	11,347,282-11,370,806	0.4747	1
GGA1	H436	11,389,290-11,391,680	1	1
GGA1	H437	11,400,911-11,438,688	0.5223	1
GGA1	H438	11,438,708-11,451,206	0.08617	1
GGA1	H439	11,457,804-11,468,393	0.01823	0.949464
GGA1	H440	11,468,428-11,493,569	0.8168	1
GGA1	H441	11,514,642-11,533,316	0.8813	1
GGA1	H442	11,545,842-11,567,669	0.6313	1
GGA1	H443	11,567,682-11,613,256	0.6968	1
GGA1	H444	11,614,947-11,617,065	0.5395	1
GGA1	H445	11,625,192-11,625,280	0.5602	1
GGA1	H446	11,627,249-11,634,548	0.9874	1
GGA1	H447	11,634,573-11,651,097	1	1
GGA1	H448	11,651,123-11,665,240	0.4821	1
GGA1	H449	11,665,250-11,675,470	0.6099	1
GGA1	H450	11,680,732-11,692,948	0.4969	1
GGA1	H451	11,694,035-11,727,970	0.9453	1
GGA1	H452	11,727,979-11,759,758	1	1
GGA1	H453	11,761,261-11,798,504	0.7783	1
GGA1	H454	11,798,512-11,819,356	0.9767	1
GGA1	H455	11,828,491-11,831,599	0.1123	1
GGA1	H456	11,831,618-11,857,791	0.6916	1
GGA1	H457	11,867,117-11,867,661	0.4807	1
GGA1	H458	11,868,971-11,888,920	0.5279	1
GGA1	H459	11,888,923-11,894,705	0.8769	1
GGA1	H460	11,894,729-11,913,387	0.5274	1
GGA1	H461	11,913,429-11,935,106	0.3756	1
GGA1	H462	11,950,071-11,951,077	0.516	1
GGA1	H463	11,952,575-11,987,754	0.9721	1
GGA1	H464	11,996,752-12,051,354	0.4038	1
GGA1	H465	12,051,368-12,080,404	0.9564	1
GGA1	H466	12,082,909-12,087,602	0.604	1
GGA1	H467	12,087,646-12,092,876	0.3807	1
GGA1	H468	12,095,528-12,114,854	0.7186	1
GGA1	H469	12,127,295-12,143,421	1	1
GGA1	H470	12,143,461-12,174,101	0.1995	1
GGA1	H471	12,181,792-12,190,039	0.8954	1
GGA1	H472	12,190,056-12,236,101	0.9278	1
GGA1	H473	12,240,259-12,251,743	0.3747	1
GGA1	H474	12,254,387-12,276,193	0.4913	1
GGA1	H475	12,276,212-12,277,908	0.3777	1
GGA1	H476	12,280,228-12,281,448	0.8275	1
GGA1	H477	12,283,226-12,332,915	0.7526	1
GGA1	H478	12,332,925-12,356,704	0.7337	1
GGA1	H479	12,359,395-12,383,632	0.5102	1
GGA1	H480	12,383,642-12,395,126	0.4621	1
GGA1	H481	12,395,131-12,415,992	0.463	1
GGA1	H482	12,415,994-12,450,323	0.3297	1
GGA1	H483	12,452,455-12,464,673	0.2627	1
GGA1	H484	12,464,680-12,481,296	0.5338	1
GGA1	H485	12,481,303-12,490,973	0.09204	1
GGA1	H486	12,490,977-12,508,434	0.3179	1
GGA1	H487	12,509,166-12,532,079	1	1
GGA1	H488	12,542,252-12,548,179	0.7495	1
GGA1	H489	12,555,365-12,587,905	1	1
GGA1	H490	12,587,917-12,617,032	0.7441	1
GGA1	H491	12,617,039-12,629,173	0.271	1
GGA1	H492	12,629,210-12,659,719	0.5181	1
GGA1	H493	12,664,304-12,667,761	0.982	1
GGA1	H494	12,667,809-12,708,199	0.4884	1
GGA1	H495	12,708,204-12,728,688	0.1714	1
GGA1	H496	12,728,735-12,738,563	0.2551	1
GGA1	H497	12,738,584-12,740,013	0.5091	1
GGA1	H498	12,743,819-12,744,620	0.4851	1
GGA1	H499	12,746,094-12,747,443	0.3351	1
GGA1	H500	12,752,611-12,763,927	0.1483	1
GGA1	H501	12,763,933-12,768,819	0.02884	0.997032
GGA1	H502	12,768,827-12,816,650	0.09043	1
GGA1	H503	12,825,608-12,848,038	0.1032	1
GGA1	H504	12,859,801-12,875,231	0.2096	1
GGA1	H505	12,879,789-12,882,304	0.3481	1
GGA1	H506	12,886,413-12,906,567	0.8589	1
GGA1	H507	12,915,693-12,930,935	0.7119	1
GGA1	H508	12,935,177-12,948,156	0.2183	1
GGA1	H509	12,948,162-12,952,771	0.1815	1
GGA1	H510	12,955,479-12,956,328	0.4753	1
GGA1	H511	12,958,296-12,974,193	0.413	1
GGA1	H512	12,978,759-13,006,012	0.5619	1
GGA1	H513	13,012,248-13,034,837	0.9534	1
GGA1	H514	13,048,126-13,048,200	0.07127	1
GGA1	H515	13,048,222-13,081,111	0.1026	1
GGA1	H516	13,081,167-13,113,243	0.3415	1
GGA1	H517	13,159,656-13,166,862	0.2132	1
GGA1	H518	13,167,408-13,167,496	0.4448	1
GGA1	H519	13,168,768-13,180,338	0.2321	1
GGA1	H520	13,188,439-13,199,808	0.04121	1
GGA1	H521	13,199,864-13,225,904	0.1752	1
GGA1	H522	13,227,535-13,241,771	0.9041	1
GGA1	H523	13,247,550-13,279,568	0.7896	1
GGA1	H524	13,284,485-13,332,623	0.2289	1
GGA1	H525	13,332,649-13,347,950	0.9858	1
GGA1	H526	13,351,526-13,352,735	0.5377	1
GGA1	H527	13,357,805-13,377,763	1	1
GGA1	H528	13,377,848-13,397,642	0.419	1
GGA1	H529	13,397,651-13,402,326	0.4373	1
GGA1	H530	13,404,695-13,404,791	0.9854	1
GGA1	H531	13,424,497-13,451,108	0.4631	1
GGA1	H532	13,462,064-13,485,038	0.4299	1
GGA1	H533	13,485,044-13,508,926	0.3451	1
GGA1	H534	13,517,424-13,550,829	0.181	1
GGA1	H535	13,550,832-13,579,355	0.3685	1
GGA1	H536	13,579,380-13,592,630	0.2363	1
GGA1	H537	13,592,649-13,593,480	0.6346	1
GGA1	H538	13,593,482-13,603,968	0.463	1
GGA1	H539	13,604,001-13,618,851	0.9547	1
GGA1	H540	13,618,871-13,656,040	0.8395	1
GGA1	H541	13,657,436-13,657,492	0.9215	1
GGA1	H542	13,657,504-13,664,535	0.883	1
GGA1	H543	13,664,538-13,664,608	0.8206	1
GGA1	H544	13,664,614-13,684,873	0.7077	1
GGA1	H545	13,684,874-13,684,887	1	1
GGA1	H546	13,684,918-13,719,151	0.9551	1
GGA1	H547	13,723,532-13,759,366	0.3609	1
GGA1	H548	13,762,133-13,781,305	0.535	1
GGA1	H549	13,781,338-13,784,211	0.5238	1
GGA1	H550	13,784,245-13,791,880	0.4989	1
GGA1	H551	13,805,353-13,853,944	0.9472	1
GGA1	H552	13,853,975-13,860,863	0.6334	1
GGA1	H553	13,867,578-13,869,602	0.48	1
GGA1	H554	13,883,110-13,888,182	0.7626	1
GGA1	H555	13,895,391-13,897,978	0.5439	1
GGA1	H556	13,907,020-13,921,962	0.9438	1
GGA1	H557	13,935,804-13,947,159	0.4514	1
GGA1	H558	13,948,646-13,949,773	0.6743	1
GGA1	H559	13,949,776-13,962,988	0.8076	1
GGA1	H560	13,981,557-13,999,610	0.1083	1
GGA1	H561	14,009,780-14,016,173	0.5342	1
GGA1	H562	14,016,189-14,030,383	0.7702	1
GGA1	H563	14,038,884-14,041,855	0.936	1
GGA1	H564	14,045,365-14,059,572	0.1316	1
GGA1	H565	14,066,416-14,072,340	0.5503	1
GGA1	H566	14,074,435-14,075,439	0.1147	1
GGA1	H567	14,080,214-14,087,101	0.3508	1
GGA1	H568	14,088,030-14,097,332	0.8653	1
GGA1	H569	14,097,758-14,109,979	0.499	1
GGA1	H570	14,109,980-14,134,649	0.03468	1
GGA1	H571	14,134,651-14,138,065	0.1005	1
GGA1	H572	14,138,066-14,147,019	0.3457	1
GGA1	H573	14,148,295-14,161,591	0.8834	1
GGA1	H574	14,161,596-14,164,939	0.8486	1
GGA1	H575	14,189,706-14,202,391	0.712	1
GGA1	H576	14,208,555-14,233,726	0.6798	1
GGA1	H577	14,233,744-14,250,840	0.3252	1
GGA1	H578	14,250,847-14,257,445	0.6705	1
GGA1	H579	14,257,450-14,316,712	0.2457	1
GGA1	H580	14,317,849-14,323,304	0.6355	1
GGA1	H581	14,371,176-14,376,933	0.7977	1
GGA1	H582	14,408,621-14,412,416	0.1428	1
GGA1	H583	14,412,433-14,431,550	0.5214	1
GGA1	H584	14,431,552-14,444,345	0.0454	1
GGA1	H585	14,446,266-14,468,883	0.6532	1
GGA1	H586	14,484,808-14,515,396	0.646	1
GGA1	H587	14,515,397-14,528,699	0.5225	1
GGA1	H588	14,550,907-14,567,536	0.513	1
GGA1	H589	14,613,023-14,615,276	1	1
GGA1	H590	14,615,319-14,671,564	0.1521	1
GGA1	H591	14,671,607-14,681,253	0.5494	1
GGA1	H592	14,681,288-14,698,091	0.8387	1
GGA1	H593	14,701,462-14,714,329	0.6787	1
GGA1	H594	14,728,484-14,753,938	0.738	1
GGA1	H595	14,755,400-14,793,505	0.5294	1
GGA1	H596	14,797,790-14,799,625	0.4421	1
GGA1	H597	14,816,145-14,820,392	0.7729	1
GGA1	H598	14,823,000-14,864,237	0.5464	1
GGA1	H599	14,876,173-14,887,552	0.7842	1
GGA1	H600	14,894,569-14,899,603	0.4676	1
GGA1	H601	14,917,517-14,928,002	0.2489	1
GGA1	H602	14,934,696-14,962,272	0.6409	1
GGA1	H603	14,962,284-14,970,694	0.4802	1
GGA1	H604	14,976,190-14,976,305	0.7545	1
GGA1	H605	14,980,799-14,997,956	0.5715	1
GGA1	H606	14,999,162-14,999,259	0.9498	1
GGA1	H607	15,011,417-15,021,746	0.7882	1
GGA1	H608	15,022,485-15,022,578	0.8777	1
GGA1	H609	15,022,587-15,026,692	0.4174	1
GGA1	H610	15,033,331-15,034,900	0.8466	1
GGA1	H611	15,034,903-15,043,986	0.8766	1
GGA1	H612	15,044,015-15,064,172	0.4658	1
GGA1	H613	15,064,187-15,064,210	0.2829	1
GGA1	H614	15,064,222-15,074,476	0.5281	1
GGA1	H615	15,087,943-15,090,585	0.4764	1
GGA1	H616	15,090,610-15,098,184	1	1
GGA1	H617	15,098,227-15,103,236	0.6559	1
GGA1	H618	15,104,352-15,121,095	0.7085	1
GGA1	H619	15,121,143-15,124,163	0.4422	1
GGA1	H620	15,124,166-15,138,224	0.686	1
GGA1	H621	15,139,452-15,146,878	0.9027	1
GGA1	H622	15,147,697-15,158,029	0.855	1
GGA1	H623	15,158,044-15,161,604	0.3943	1
GGA1	H624	15,167,953-15,176,313	0.43	1
GGA1	H625	15,179,945-15,200,701	0.4354	1
GGA1	H626	15,206,380-15,206,434	0.6222	1
GGA1	H627	15,220,132-15,270,549	0.6436	1
GGA1	H628	15,270,575-15,309,318	0.4897	1
GGA1	H629	15,309,323-15,318,082	0.2346	1
GGA1	H630	15,318,552-15,321,142	0.7155	1
GGA1	H631	15,327,771-15,331,951	0.4696	1
GGA1	H632	15,331,952-15,335,397	0.723	1
GGA1	H633	15,335,398-15,351,957	0.8694	1
GGA1	H634	15,352,005-15,380,098	0.5952	1
GGA1	H635	15,380,135-15,390,302	0.4328	1
GGA1	H636	15,404,832-15,425,787	0.3852	1
GGA1	H637	15,442,501-15,457,169	0.2619	1
GGA1	H638	15,461,143-15,476,698	0.8875	1
GGA1	H639	15,479,474-15,493,766	0.8793	1
GGA1	H640	15,493,798-15,521,196	0.4946	1
GGA1	H641	15,523,020-15,532,519	0.1719	1
GGA1	H642	15,590,643-15,611,070	0.7734	1
GGA1	H643	15,622,632-15,628,900	0.7227	1
GGA1	H644	15,628,936-15,646,440	0.5766	1
GGA1	H645	15,648,199-15,685,772	0.3573	1
GGA1	H646	15,689,451-15,700,956	0.9629	1
GGA1	H647	15,701,005-15,727,134	0.6378	1
GGA1	H648	15,734,564-15,758,378	0.2713	1
GGA1	H649	15,772,861-15,773,989	0.7856	1
GGA1	H650	15,780,608-15,782,335	0.2334	1
GGA1	H651	15,795,468-15,806,538	0.9326	1
GGA1	H652	15,806,579-15,843,165	0.6931	1
GGA1	H653	15,854,475-15,873,713	1	1
GGA1	H654	15,873,738-15,894,372	0.8175	1
GGA1	H655	15,894,446-15,939,973	0.3656	1
GGA1	H656	15,939,992-15,950,370	0.7766	1
GGA1	H657	15,950,382-15,970,844	0.8297	1
GGA1	H658	16,006,504-16,006,536	0.4493	1
GGA1	H659	16,006,555-16,009,070	0.6045	1
GGA1	H660	16,015,926-16,021,586	0.5353	1
GGA1	H661	16,021,600-16,047,290	0.2888	1
GGA1	H662	16,062,149-16,092,684	0.066	1
GGA1	H663	16,093,507-16,154,707	0.357	1
GGA1	H664	16,154,785-16,189,378	0.4665	1
GGA1	H665	16,189,415-16,197,949	1	1
GGA1	H666	16,226,240-16,262,740	0.7054	1
GGA1	H667	16,275,007-16,283,914	0.00435	0.770194
GGA1	H668	16,283,968-16,291,316	0.12	1
GGA1	H669	16,296,020-16,311,481	0.5897	1
GGA1	H670	16,311,532-16,363,307	0.8303	1
GGA1	H671	16,370,641-16,406,248	0.7474	1
GGA1	H672	16,406,273-16,414,394	1	1
GGA1	H673	16,414,441-16,429,293	0.4419	1
GGA1	H674	16,439,966-16,445,640	0.0128	0.920288
GGA1	H675	16,458,968-16,483,293	0.9416	1
GGA1	H676	16,483,299-16,500,102	0.7327	1
GGA1	H677	16,501,110-16,522,859	0.2494	1
GGA1	H678	16,524,286-16,538,132	0.154	1
GGA1	H679	16,538,139-16,552,928	0.5186	1
GGA1	H680	16,572,947-16,582,969	0.9068	1
GGA1	H681	16,582,971-16,594,622	0.9157	1
GGA1	H682	16,595,048-16,643,410	1	1
GGA1	H683	16,655,513-16,717,868	0.2517	1
GGA1	H684	16,719,136-16,752,585	0.3479	1
GGA1	H685	16,752,606-16,774,853	0.9101	1
GGA1	H686	16,782,791-16,821,239	0.8303	1
GGA1	H687	16,823,897-16,831,149	0.6139	1
GGA1	H688	16,847,616-16,901,037	1	1
GGA1	H689	16,909,033-16,948,926	0.7435	1
GGA1	H690	16,955,449-16,961,515	0.5125	1
GGA1	H691	16,961,566-16,985,586	0.003027	0.699348
GGA1	H692	16,985,615-17,000,879	0.565	1
GGA1	H693	17,000,911-17,018,231	0.3373	1
GGA1	H694	17,018,255-17,022,071	0.3351	1
GGA1	H695	17,023,144-17,061,553	0.3046	1
GGA1	H696	17,061,556-17,096,416	0.6724	1
GGA1	H697	17,096,468-17,096,906	0.9696	1
GGA1	H698	17,105,438-17,123,570	0.8188	1
GGA1	H699	17,137,814-17,141,431	1	1
GGA1	H700	17,157,850-17,176,687	0.01922	0.946388
GGA1	H701	17,184,097-17,192,468	0.02543	0.976729
GGA1	H702	17,196,821-17,214,465	0.9759	1
GGA1	H703	17,239,590-17,249,670	0.6764	1
GGA1	H704	17,249,685-17,264,088	0.9723	1
GGA1	H705	17,264,137-17,321,401	0.2714	1
GGA1	H706	17,323,427-17,324,253	0.08595	1
GGA1	H707	17,324,272-17,361,038	0.2293	1
GGA1	H708	17,361,057-17,384,670	0.3284	1
GGA1	H709	17,440,731-17,451,831	0.0009367	0.466994
GGA1	H710	17,451,833-17,494,238	0.5016	1
GGA1	H711	17,527,618-17,554,745	0.002619	0.675061
GGA1	H712	17,554,772-17,567,766	0.07707	1
GGA1	H713	17,578,177-17,590,690	0.04722	1
GGA1	H714	17,590,705-17,627,025	0.5053	1
GGA1	H715	17,629,854-17,646,487	0.005456	0.774262
GGA1	H716	17,652,384-17,670,047	0.5376	1
GGA1	H717	17,670,261-17,698,176	0.1833	1
GGA1	H718	17,732,069-17,782,529	0.4409	1
GGA1	H719	17,788,482-17,806,410	0.7029	1
GGA1	H720	17,813,933-17,836,042	0.497	1
GGA1	H721	17,840,845-17,906,044	1	1
GGA1	H722	17,909,308-17,927,068	0.3134	1
GGA1	H723	17,940,956-17,990,056	0.8971	1
GGA1	H724	17,990,067-17,999,947	0.7124	1
GGA1	H725	18,005,530-18,029,108	0.972	1
GGA1	H726	18,029,141-18,063,322	0.9012	1
GGA1	H727	18,085,535-18,136,296	0.7958	1
GGA1	H728	18,136,300-18,139,017	0.7103	1
GGA1	H729	18,139,026-18,164,132	1	1
GGA1	H730	18,164,425-18,214,469	0.04766	1
GGA1	H731	18,214,488-18,231,823	0.2885	1
GGA1	H732	18,236,953-18,239,077	0.1614	1
GGA1	H733	18,245,764-18,267,878	0.04146	1
GGA1	H734	18,327,720-18,366,913	0.859	1
GGA1	H735	18,366,920-18,400,333	0.04608	1
GGA1	H736	18,407,307-18,464,142	1	1
GGA1	H737	18,464,749-18,529,167	0.3512	1
GGA1	H738	18,554,247-18,568,181	0.02607	0.982878
GGA1	H739	18,568,211-18,593,057	0.9516	1
GGA1	H740	18,602,184-18,614,936	0.05165	1
GGA1	H741	18,621,504-18,625,633	0.2574	1
GGA1	H742	18,627,353-18,661,290	0.6573	1
GGA1	H743	18,666,516-18,686,381	0.5992	1
GGA1	H744	18,686,434-18,719,455	0.6224	1
GGA1	H745	18,764,536-18,796,751	0.1734	1
GGA1	H746	18,815,958-18,839,634	0.5701	1
GGA1	H747	18,839,671-18,845,823	0.6292	1
GGA1	H748	18,866,336-18,875,493	0.2148	1
GGA1	H749	18,876,153-18,877,538	0.227	1
GGA1	H750	18,891,830-18,893,713	0.4964	1
GGA1	H751	18,896,657-18,913,294	0.3726	1
GGA1	H752	18,915,661-18,923,260	0.4159	1
GGA1	H753	18,923,262-18,943,052	0.006875	0.845759
GGA1	H754	18,943,101-18,953,313	0.005906	0.787952
GGA1	H755	18,981,268-18,983,507	0.883	1
GGA1	H756	18,986,411-19,031,771	0.7871	1
GGA1	H757	19,040,635-19,053,033	0.001753	0.567702
GGA1	H758	19,060,414-19,100,569	0.007489	0.862487
GGA1	H759	19,100,579-19,117,163	0.03863	1
GGA1	H760	19,117,173-19,134,563	0.002305	0.646937
GGA1	H761	19,148,232-19,170,161	0.1616	1
GGA1	H762	19,170,168-19,212,249	1	1
GGA1	H763	19,217,913-19,225,018	1	1
GGA1	H764	19,225,078-19,234,183	0.9632	1
GGA1	H765	19,243,107-19,258,428	0.5624	1
GGA1	H766	19,261,733-19,266,611	0.5632	1
GGA1	H767	19,278,454-19,314,019	0.2662	1
GGA1	H768	19,329,117-19,358,915	0.9557	1
GGA1	H769	19,374,064-19,434,138	0.001015	0.463354
GGA1	H770	19,434,191-19,492,418	0.0002483	0.285094
GGA1	H771	19,493,503-19,508,408	0.008977	0.883477
GGA1	H772	19,508,409-19,538,071	0.003719	0.737764
GGA1	H773	19,544,720-19,546,305	1	1
GGA1	H774	19,547,740-19,587,063	1	1
GGA1	H775	19,587,066-19,606,009	0.4019	1
GGA1	H776	19,606,018-19,628,255	0.7649	1
GGA1	H777	19,638,465-19,676,172	1	1
GGA1	H778	19,701,228-19,722,091	0.276	1
GGA1	H779	19,722,111-19,726,113	0.5434	1
GGA1	H780	19,733,440-19,751,227	0.2253	1
GGA1	H781	19,753,674-19,773,468	1	1
GGA1	H782	19,773,483-19,786,772	0.6903	1
GGA1	H783	19,786,791-19,812,613	0.5342	1
GGA1	H784	19,818,768-19,839,241	0.0002701	0.301003
GGA1	H785	19,839,244-19,878,455	1	1
GGA1	H786	19,878,464-19,913,229	0.4653	1
GGA1	H787	19,913,246-19,941,818	0.1211	1
GGA1	H788	19,946,792-19,948,772	0.0002372	0.28992
GGA1	H789	19,948,797-19,948,813	0.005502	0.772114
GGA1	H790	19,948,814-19,986,036	0.9403	1
GGA1	H791	19,986,067-20,020,032	0.1026	1
GGA1	H792	20,031,413-20,090,851	0.2719	1
GGA1	H793	20,090,868-20,099,115	0.01273	0.922256
GGA1	H794	20,099,700-20,120,309	0.004344	0.772743
GGA1	H795	20,120,652-20,136,358	0.7236	1
GGA1	H796	20,136,376-20,144,327	0.005372	0.77689
GGA1	H797	20,144,335-20,149,030	0.01945	0.948469
GGA1	H798	20,157,964-20,218,320	0.5417	1
GGA1	H799	20,218,322-20,235,728	1	1
GGA1	H800	20,263,351-20,291,969	0.204	1
GGA1	H801	20,301,399-20,311,327	0.02727	0.987821
GGA1	H802	20,312,381-20,337,485	0.8374	1
GGA1	H803	20,337,550-20,356,873	1	1
GGA1	H804	20,356,874-20,376,228	0.4048	1
GGA1	H805	20,393,861-20,402,719	0.884	1
GGA1	H806	20,404,502-20,438,635	0.3496	1
GGA1	H807	20,452,638-20,509,400	0.6241	1
GGA1	H808	20,509,402-20,540,238	0.5366	1
GGA1	H809	20,550,663-20,597,635	0.6625	1
GGA1	H810	20,597,662-20,607,034	0.6582	1
GGA1	H811	20,607,043-20,611,226	0.2199	1
GGA1	H812	20,611,261-20,614,776	0.2826	1
GGA1	H813	20,616,062-20,637,086	0.3771	1
GGA1	H814	20,645,046-20,645,126	0.5547	1
GGA1	H815	20,645,141-20,656,501	0.2506	1
GGA1	H816	20,660,653-20,683,109	0.7156	1
GGA1	H817	20,697,201-20,729,826	0.1604	1
GGA1	H818	20,735,963-20,739,708	0.1664	1
GGA1	H819	20,745,180-20,769,391	0.545	1
GGA1	H820	20,769,405-20,804,758	1	1
GGA1	H821	20,804,801-20,881,557	0.8546	1
GGA1	H822	20,881,569-20,881,579	0.5012	1
GGA1	H823	20,881,582-20,885,726	1	1
GGA1	H824	20,886,716-20,919,521	0.4503	1
GGA1	H825	20,924,375-20,934,030	0.8542	1
GGA1	H826	20,944,791-20,946,642	0.5738	1
GGA1	H827	20,946,665-20,971,063	0.8164	1
GGA1	H828	20,971,073-20,980,730	0.6975	1
GGA1	H829	20,980,731-20,985,081	0.664	1
GGA1	H830	20,989,024-20,994,462	0.01285	0.918654
GGA1	H831	20,994,470-21,002,711	0.004483	0.779178
GGA1	H832	21,002,958-21,047,008	0.06013	1
GGA1	H833	21,047,012-21,054,475	0.5233	1
GGA1	H834	21,054,477-21,067,745	0.6626	1
GGA1	H835	21,067,768-21,094,757	0.1115	1
GGA1	H836	21,094,758-21,116,497	0.3286	1
GGA1	H837	21,121,920-21,139,777	0.1776	1
GGA1	H838	21,141,923-21,190,689	0.4924	1
GGA1	H839	21,194,124-21,204,673	0.943	1
GGA1	H840	21,204,694-21,212,078	0.6178	1
GGA1	H841	21,218,057-21,224,416	0.09747	1
GGA1	H842	21,224,455-21,263,003	0.06804	1
GGA1	H843	21,276,363-21,276,460	1	1
GGA1	H844	21,279,011-21,283,046	0.6914	1
GGA1	H845	21,315,181-21,326,377	0.7279	1
GGA1	H846	21,333,694-21,351,609	1	1
GGA1	H847	21,359,416-21,359,459	0.4148	1
GGA1	H848	21,359,790-21,398,876	0.5323	1
GGA1	H849	21,398,877-21,423,752	0.2377	1
GGA1	H850	21,423,786-21,455,560	0.3834	1
GGA1	H851	21,462,177-21,467,128	0.487	1
GGA1	H852	21,467,796-21,496,124	0.02188	0.959529
GGA1	H853	21,496,972-21,539,131	0.6785	1
GGA1	H854	21,544,873-21,577,567	0.5725	1
GGA1	H855	21,577,613-21,642,588	0.2297	1
GGA1	H856	21,651,646-21,651,700	1	1
GGA1	H857	21,687,799-21,701,978	0.6667	1
GGA1	H858	21,706,932-21,714,945	0.09249	1
GGA1	H859	21,729,019-21,767,893	0.9601	1
GGA1	H860	21,775,794-21,826,259	0.2019	1
GGA1	H861	21,826,270-21,841,904	0.9553	1
GGA1	H862	21,851,821-21,867,928	0.01492	0.925993
GGA1	H863	21,871,253-21,888,423	0.9168	1
GGA1	H864	21,888,618-21,915,076	0.2193	1
GGA1	H865	21,915,110-21,926,162	0.4277	1
GGA1	H866	21,926,610-21,926,701	0.1651	1
GGA1	H867	21,929,804-21,942,940	0.4013	1
GGA1	H868	21,944,214-21,949,621	0.976	1
GGA1	H869	21,969,691-21,972,480	0.995	1
GGA1	H870	21,972,481-21,992,325	0.3607	1
GGA1	H871	22,004,440-22,011,296	0.8162	1
GGA1	H872	22,036,022-22,040,592	0.7685	1
GGA1	H873	22,040,609-22,061,595	0.4582	1
GGA1	H874	22,064,612-22,085,340	0.01284	0.919674
GGA1	H875	22,111,776-22,119,593	0.1779	1
GGA1	H876	22,119,616-22,127,279	0.9583	1
GGA1	H877	22,127,303-22,141,579	0.3523	1
GGA1	H878	22,143,481-22,145,638	0.5438	1
GGA1	H879	22,145,643-22,175,603	0.1427	1
GGA1	H880	22,180,792-22,211,108	0.8527	1
GGA1	H881	22,211,619-22,217,738	0.7698	1
GGA1	H882	22,217,749-22,224,326	0.9368	1
GGA1	H883	22,224,340-22,237,320	0.1226	1
GGA1	H884	22,242,391-22,244,170	0.02211	0.956333
GGA1	H885	22,267,324-22,268,626	0.161	1
GGA1	H886	22,268,637-22,277,627	0.7293	1
GGA1	H887	22,277,672-22,279,094	0.7736	1
GGA1	H888	22,283,786-22,330,185	0.4475	1
GGA1	H889	22,342,019-22,373,412	0.06109	1
GGA1	H890	22,373,437-22,376,186	0.09573	1
GGA1	H891	22,376,195-22,408,712	0.1979	1
GGA1	H892	22,408,760-22,467,571	0.1663	1
GGA1	H893	22,475,294-22,486,723	0.6158	1
GGA1	H894	22,486,759-22,488,900	0.05088	1
GGA1	H895	22,493,984-22,511,435	0.6046	1
GGA1	H896	22,520,360-22,550,602	0.5333	1
GGA1	H897	22,559,643-22,568,011	0.3496	1
GGA1	H898	22,571,420-22,582,138	0.2939	1
GGA1	H899	22,582,151-22,592,187	0.4793	1
GGA1	H900	22,595,468-22,611,655	0.06027	1
GGA1	H901	22,615,049-22,648,705	1	1
GGA1	H902	22,648,715-22,651,913	0.8162	1
GGA1	H903	22,651,934-22,666,571	0.1703	1
GGA1	H904	22,684,191-22,694,457	0.7685	1
GGA1	H905	22,705,281-22,716,574	0.1308	1
GGA1	H906	22,718,433-22,749,590	0.5996	1
GGA1	H907	22,749,627-22,764,597	0.5385	1
GGA1	H908	22,764,614-22,773,714	0.9088	1
GGA1	H909	22,773,717-22,797,598	1	1
GGA1	H910	22,802,204-22,814,058	0.921	1
GGA1	H911	22,842,661-22,868,119	1	1
GGA1	H912	22,868,120-22,877,376	0.2681	1
GGA1	H913	22,877,405-22,903,679	0.9235	1
GGA1	H914	22,918,708-22,925,461	0.9235	1
GGA1	H915	22,931,606-22,934,707	0.9363	1
GGA1	H916	22,934,711-22,939,831	0.8949	1
GGA1	H917	22,946,808-22,950,524	0.3114	1
GGA1	H918	22,950,530-22,967,892	0.914	1
GGA1	H919	22,967,931-22,972,272	0.553	1
GGA1	H920	22,988,953-23,000,015	0.4288	1
GGA1	H921	23,006,620-23,013,670	0.827	1
GGA1	H922	23,025,947-23,082,745	0.3524	1
GGA1	H923	23,087,292-23,099,675	1	1
GGA1	H924	23,099,743-23,112,383	0.4815	1
GGA1	H925	23,125,028-23,147,887	0.2821	1
GGA1	H926	23,147,893-23,151,300	0.5012	1
GGA1	H927	23,151,317-23,152,987	0.7218	1
GGA1	H928	23,167,588-23,168,666	0.09205	1
GGA1	H929	23,168,667-23,196,884	0.2156	1
GGA1	H930	23,199,659-23,208,610	0.2134	1
GGA1	H931	23,215,903-23,220,969	0.3819	1
GGA1	H932	23,221,011-23,244,065	0.08611	1
GGA1	H933	23,244,070-23,253,205	0.5019	1
GGA1	H934	23,253,218-23,262,301	0.506	1
GGA1	H935	23,265,125-23,287,706	0.3369	1
GGA1	H936	23,287,728-23,315,861	0.9731	1
GGA1	H937	23,315,864-23,325,749	0.863	1
GGA1	H938	23,331,837-23,367,407	0.3112	1
GGA1	H939	23,369,795-23,391,989	0.8992	1
GGA1	H940	23,394,452-23,394,495	0.3118	1
GGA1	H941	23,413,027-23,421,741	0.3459	1
GGA1	H942	23,427,591-23,432,171	0.4153	1
GGA1	H943	23,434,298-23,441,195	0.3229	1
GGA1	H944	23,441,236-23,469,856	0.7923	1
GGA1	H945	23,485,435-23,491,397	0.9388	1
GGA1	H946	23,494,207-23,505,697	0.6549	1
GGA1	H947	23,513,045-23,523,927	0.614	1
GGA1	H948	23,523,968-23,532,969	0.298	1
GGA1	H949	23,546,298-23,558,225	0.81	1
GGA1	H950	23,558,275-23,568,172	0.8795	1
GGA1	H951	23,571,384-23,594,474	0.9623	1
GGA1	H952	23,596,660-23,601,222	0.7933	1
GGA1	H953	23,640,805-23,672,151	0.3517	1
GGA1	H954	23,672,687-23,673,009	0.6734	1
GGA1	H955	23,673,057-23,683,066	0.5254	1
GGA1	H956	23,683,752-23,704,503	0.4144	1
GGA1	H957	23,714,952-23,752,995	0.4173	1
GGA1	H958	23,753,012-23,769,706	0.4927	1
GGA1	H959	23,774,755-23,783,279	0.4263	1
GGA1	H960	23,783,797-23,788,997	0.5913	1
GGA1	H961	23,789,011-23,802,871	0.4092	1
GGA1	H962	23,830,963-23,835,851	0.3994	1
GGA1	H963	23,839,540-23,848,069	0.929	1
GGA1	H964	23,848,079-23,848,989	0.6038	1
GGA1	H965	23,849,033-23,858,925	0.9204	1
GGA1	H966	23,858,942-23,879,089	0.8155	1
GGA1	H967	23,885,034-23,886,090	0.7914	1
GGA1	H968	23,886,131-23,903,405	0.8758	1
GGA1	H969	23,903,424-23,907,761	0.6559	1
GGA1	H970	23,918,538-23,966,117	0.8615	1
GGA1	H971	23,968,927-23,969,537	0.488	1
GGA1	H972	23,982,493-24,011,332	0.2527	1
GGA1	H973	24,022,870-24,070,017	0.1259	1
GGA1	H974	24,070,043-24,075,501	0.6005	1
GGA1	H975	24,081,097-24,081,103	1	1
GGA1	H976	24,081,104-24,098,579	0.3638	1
GGA1	H977	24,105,064-24,120,310	0.6145	1
GGA1	H978	24,124,195-24,143,830	0.9651	1
GGA1	H979	24,143,843-24,162,182	0.5191	1
GGA1	H980	24,163,946-24,174,176	0.5497	1
GGA1	H981	24,174,177-24,177,924	0.5804	1
GGA1	H982	24,177,925-24,202,532	0.4338	1
GGA1	H983	24,202,557-24,214,514	0.9995	1
GGA1	H984	24,215,701-24,257,359	0.1383	1
GGA1	H985	24,259,237-24,288,365	0.4541	1
GGA1	H986	24,290,314-24,294,317	0.4702	1
GGA1	H987	24,296,878-24,302,710	0.372	1
GGA1	H988	24,306,392-24,306,477	0.6594	1
GGA1	H989	24,306,478-24,306,492	0.5545	1
GGA1	H990	24,318,177-24,329,171	0.9441	1
GGA1	H991	24,338,233-24,346,569	0.953	1
GGA1	H992	24,347,553-24,399,523	0.7073	1
GGA1	H993	24,400,477-24,403,466	0.2134	1
GGA1	H994	24,413,994-24,443,492	0.2159	1
GGA1	H995	24,453,760-24,469,325	0.6786	1
GGA1	H996	24,474,875-24,481,949	0.7729	1
GGA1	H997	24,507,746-24,516,803	0.7165	1
GGA1	H998	24,516,826-24,518,231	0.5465	1
GGA1	H999	24,525,705-24,525,754	1	1
GGA1	H1000	24,526,863-24,536,133	0.6592	1
GGA1	H1001	24,545,318-24,558,270	0.9599	1
GGA1	H1002	24,566,808-24,566,917	0.8587	1
GGA1	H1003	24,569,157-24,580,581	0.9056	1
GGA1	H1004	24,580,620-24,596,814	0.7142	1
GGA1	H1005	24,599,614-24,608,760	0.741	1
GGA1	H1006	24,611,393-24,668,508	1	1
GGA1	H1007	24,675,254-24,693,404	0.6928	1
GGA1	H1008	24,693,408-24,716,264	0.8586	1
GGA1	H1009	24,722,458-24,729,761	0.3912	1
GGA1	H1010	24,730,172-24,738,464	0.4909	1
GGA1	H1011	24,742,137-24,742,980	0.1135	1
GGA1	H1012	24,753,476-24,756,562	0.7399	1
GGA1	H1013	24,764,040-24,768,842	0.4835	1
GGA1	H1014	24,768,866-24,774,207	0.2609	1
GGA1	H1015	24,775,840-24,793,974	1	1
GGA1	H1016	24,794,014-24,828,527	1	1
GGA1	H1017	24,828,549-24,837,522	0.8234	1
GGA1	H1018	24,837,551-24,850,354	0.6402	1
GGA1	H1019	24,851,270-24,868,932	0.7268	1
GGA1	H1020	24,870,349-24,883,743	0.4268	1
GGA1	H1021	24,883,747-24,891,158	0.7083	1
GGA1	H1022	24,894,227-24,900,957	0.3826	1
GGA1	H1023	24,903,612-24,909,817	0.2417	1
GGA1	H1024	24,915,348-24,938,044	0.6916	1
GGA1	H1025	24,942,199-24,951,914	0.9412	1
GGA1	H1026	24,951,918-25,001,329	0.7907	1
GGA1	H1027	25,001,353-25,027,652	0.1338	1
GGA1	H1028	25,027,657-25,029,430	0.7906	1
GGA1	H1029	25,059,280-25,075,183	0.7141	1
GGA1	H1030	25,075,187-25,080,425	0.7393	1
GGA1	H1031	25,080,478-25,117,379	0.525	1
GGA1	H1032	25,117,400-25,158,077	1	1
GGA1	H1033	25,170,319-25,197,643	0.6421	1
GGA1	H1034	25,197,697-25,204,373	0.8009	1
GGA1	H1035	25,214,268-25,237,981	1	1
GGA1	H1036	25,238,000-25,265,768	1	1
GGA1	H1037	25,265,769-25,316,490	0.3562	1
GGA1	H1038	25,316,502-25,318,546	0.5073	1
GGA1	H1039	25,339,213-25,347,338	0.2687	1
GGA1	H1040	25,349,676-25,353,697	0.8548	1
GGA1	H1041	25,353,708-25,375,638	0.7006	1
GGA1	H1042	25,389,871-25,407,800	0.5977	1
GGA1	H1043	25,409,396-25,429,360	0.5123	1
GGA1	H1044	25,429,396-25,457,852	0.1501	1
GGA1	H1045	25,457,853-25,472,888	0.788	1
GGA1	H1046	25,479,049-25,488,489	0.7918	1
GGA1	H1047	25,510,255-25,529,415	0.907	1
GGA1	H1048	25,537,300-25,575,568	1	1
GGA1	H1049	25,575,597-25,583,583	0.7846	1
GGA1	H1050	25,583,624-25,594,050	1	1
GGA1	H1051	25,594,057-25,619,020	1	1
GGA1	H1052	25,662,814-25,676,078	0.07458	1
GGA1	H1053	25,676,141-25,707,104	0.6537	1
GGA1	H1054	25,716,196-25,734,336	0.4553	1
GGA1	H1055	25,734,348-25,744,755	0.6439	1
GGA1	H1056	25,745,062-25,756,065	0.6848	1
GGA1	H1057	25,756,080-25,783,774	0.5977	1
GGA1	H1058	25,785,876-25,803,265	0.7974	1
GGA1	H1059	25,824,950-25,833,678	0.1702	1
GGA1	H1060	25,836,950-25,844,717	1	1
GGA1	H1061	25,848,656-25,850,075	0.5542	1
GGA1	H1062	25,850,082-25,862,910	0.838	1
GGA1	H1063	25,862,938-25,886,931	0.8852	1
GGA1	H1064	25,887,285-25,890,519	1	1
GGA1	H1065	25,890,525-25,890,530	0.789	1
GGA1	H1066	25,891,165-25,894,805	0.3281	1
GGA1	H1067	25,904,149-25,950,011	0.5637	1
GGA1	H1068	25,950,041-25,989,283	0.4653	1
GGA1	H1069	25,989,314-26,007,586	1	1
GGA1	H1070	26,021,678-26,021,744	0.7192	1
GGA1	H1071	26,022,345-26,028,386	0.5181	1
GGA1	H1072	26,037,714-26,058,976	0.4553	1
GGA1	H1073	26,086,873-26,093,500	1	1
GGA1	H1074	26,095,444-26,109,648	0.8063	1
GGA1	H1075	26,164,666-26,188,472	0.5542	1
GGA1	H1076	26,188,498-26,216,367	0.5419	1
GGA1	H1077	26,216,395-26,256,764	0.4094	1
GGA1	H1078	26,256,765-26,268,663	0.4472	1
GGA1	H1079	26,270,199-26,275,280	0.4485	1
GGA1	H1080	26,282,934-26,294,438	0.9426	1
GGA1	H1081	26,294,474-26,333,578	0.4387	1
GGA1	H1082	26,333,650-26,357,878	0.8409	1
GGA1	H1083	26,360,111-26,376,571	0.8038	1
GGA1	H1084	26,378,977-26,409,817	0.7029	1
GGA1	H1085	26,415,929-26,443,799	0.9875	1
GGA1	H1086	26,453,096-26,479,205	0.7496	1
GGA1	H1087	26,479,222-26,494,037	0.4509	1
GGA1	H1088	26,494,072-26,509,608	0.5174	1
GGA1	H1089	26,517,865-26,531,274	0.6523	1
GGA1	H1090	26,542,548-26,555,861	0.7626	1
GGA1	H1091	26,555,883-26,584,043	0.6523	1
GGA1	H1092	26,590,294-26,595,401	0.5481	1
GGA1	H1093	26,595,430-26,615,085	0.2639	1
GGA1	H1094	26,615,114-26,626,494	0.6684	1
GGA1	H1095	26,630,214-26,637,036	0.8926	1
GGA1	H1096	26,637,037-26,653,522	0.2277	1
GGA1	H1097	26,653,539-26,673,489	0.52	1
GGA1	H1098	26,673,509-26,677,030	0.9562	1
GGA1	H1099	26,677,042-26,712,112	0.7413	1
GGA1	H1100	26,712,138-26,720,509	0.6984	1
GGA1	H1101	26,723,101-26,737,579	0.2495	1
GGA1	H1102	26,747,620-26,749,797	0.5274	1
GGA1	H1103	26,749,812-26,763,158	0.6201	1
GGA1	H1104	26,763,173-26,807,439	0.8808	1
GGA1	H1105	26,808,038-26,811,189	0.1407	1
GGA1	H1106	26,811,194-26,815,268	0.5368	1
GGA1	H1107	26,838,406-26,891,598	1	1
GGA1	H1108	26,899,810-26,912,116	0.1559	1
GGA1	H1109	26,912,146-26,945,179	0.03679	1
GGA1	H1110	26,950,176-26,962,968	0.3409	1
GGA1	H1111	26,962,996-27,000,162	0.1836	1
GGA1	H1112	27,000,186-27,001,584	0.00609	0.809649
GGA1	H1113	27,012,958-27,016,614	0.8885	1
GGA1	H1114	27,016,663-27,034,750	0.2735	1
GGA1	H1115	27,034,752-27,059,709	0.1264	1
GGA1	H1116	27,061,627-27,077,697	1	1
GGA1	H1117	27,092,548-27,095,283	0.1989	1
GGA1	H1118	27,097,504-27,106,289	0.434	1
GGA1	H1119	27,106,308-27,116,904	0.8277	1
GGA1	H1120	27,135,792-27,157,576	1	1
GGA1	H1121	27,161,765-27,176,220	1	1
GGA1	H1122	27,176,229-27,178,556	1	1
GGA1	H1123	27,182,270-27,183,178	0.5327	1
GGA1	H1124	27,185,784-27,216,723	1	1
GGA1	H1125	27,217,013-27,217,054	0.3767	1
GGA1	H1126	27,217,060-27,236,945	0.5399	1
GGA1	H1127	27,251,120-27,251,151	0.4239	1
GGA1	H1128	27,251,169-27,275,994	0.5869	1
GGA1	H1129	27,278,138-27,295,476	1	1
GGA1	H1130	27,311,546-27,315,241	0.8294	1
GGA1	H1131	27,315,246-27,316,655	0.554	1
GGA1	H1132	27,318,477-27,347,236	0.7514	1
GGA1	H1133	27,354,376-27,355,448	0.8256	1
GGA1	H1134	27,355,453-27,369,366	0.9807	1
GGA1	H1135	27,374,806-27,381,863	0.5925	1
GGA1	H1136	27,390,776-27,423,526	0.318	1
GGA1	H1137	27,438,964-27,465,146	0.5093	1
GGA1	H1138	27,465,169-27,477,732	0.7646	1
GGA1	H1139	27,477,742-27,482,441	0.4798	1
GGA1	H1140	27,482,466-27,523,822	0.5058	1
GGA1	H1141	27,531,965-27,551,254	0.3794	1
GGA1	H1142	27,565,448-27,609,039	0.03268	1
GGA1	H1143	27,609,149-27,633,307	0.9883	1
GGA1	H1144	27,633,315-27,648,533	0.8411	1
GGA1	H1145	27,654,034-27,654,847	0.6808	1
GGA1	H1146	27,656,650-27,674,375	0.08175	1
GGA1	H1147	27,699,851-27,718,293	0.6079	1
GGA1	H1148	27,718,303-27,731,239	0.7136	1
GGA1	H1149	27,736,107-27,777,343	0.3815	1
GGA1	H1150	27,785,742-27,809,356	0.7884	1
GGA1	H1151	27,809,368-27,826,129	0.5075	1
GGA1	H1152	27,833,694-27,856,006	0.7213	1
GGA1	H1153	27,856,017-27,880,327	0.4042	1
GGA1	H1154	27,898,106-27,903,059	0.5304	1
GGA1	H1155	27,906,837-27,917,847	1	1
GGA1	H1156	27,917,861-27,962,152	0.6009	1
GGA1	H1157	27,964,375-27,975,501	0.3771	1
GGA1	H1158	27,987,041-28,003,556	0.1158	1
GGA1	H1159	28,031,701-28,072,322	0.5882	1
GGA1	H1160	28,110,059-28,112,716	0.7013	1
GGA1	H1161	28,115,227-28,130,385	0.8297	1
GGA1	H1162	28,165,644-28,165,754	0.364	1
GGA1	H1163	28,193,053-28,200,357	0.7799	1
GGA1	H1164	28,205,916-28,217,194	0.9988	1
GGA1	H1165	28,217,196-28,238,186	0.7036	1
GGA1	H1166	28,239,354-28,247,992	0.668	1
GGA1	H1167	28,249,513-28,333,268	1	1
GGA1	H1168	28,338,521-28,343,044	1	1
GGA1	H1169	28,346,836-28,366,671	0.2242	1
GGA1	H1170	28,375,604-28,393,570	0.2671	1
GGA1	H1171	28,400,242-28,421,160	0.8215	1
GGA1	H1172	28,438,129-28,471,812	1	1
GGA1	H1173	28,471,821-28,476,066	0.3086	1
GGA1	H1174	28,476,106-28,496,029	0.7968	1
GGA1	H1175	28,496,091-28,512,051	0.6605	1
GGA1	H1176	28,512,096-28,539,271	0.1613	1
GGA1	H1177	28,541,970-28,554,633	0.04302	1
GGA1	H1178	28,555,548-28,594,009	0.5262	1
GGA1	H1179	28,603,437-28,622,484	0.7769	1
GGA1	H1180	28,622,525-28,644,847	0.6616	1
GGA1	H1181	28,644,848-28,666,138	0.668	1
GGA1	H1182	28,666,163-28,680,468	0.1451	1
GGA1	H1183	28,680,473-28,684,383	0.6865	1
GGA1	H1184	28,684,387-28,707,595	0.6146	1
GGA1	H1185	28,707,642-28,712,520	0.8097	1
GGA1	H1186	28,712,532-28,712,558	0.46	1
GGA1	H1187	28,719,294-28,734,148	1	1
GGA1	H1188	28,734,150-28,740,984	0.556	1
GGA1	H1189	28,740,997-28,756,257	0.0404	1
GGA1	H1190	28,758,579-28,795,917	0.2038	1
GGA1	H1191	28,801,379-28,813,491	1	1
GGA1	H1192	28,813,524-28,838,004	0.2841	1
GGA1	H1193	28,838,051-28,844,683	0.5923	1
GGA1	H1194	28,844,717-28,854,208	1	1
GGA1	H1195	28,863,150-28,932,345	1	1
GGA1	H1196	28,937,107-28,965,022	0.1665	1
GGA1	H1197	28,966,197-28,969,531	0.1261	1
GGA1	H1198	28,969,572-28,993,882	0.2048	1
GGA1	H1199	28,993,934-29,031,450	0.2721	1
GGA1	H1200	29,031,465-29,045,426	0.9084	1
GGA1	H1201	29,045,428-29,080,204	0.3028	1
GGA1	H1202	29,080,211-29,105,671	0.5773	1
GGA1	H1203	29,105,721-29,106,189	0.1174	1
GGA1	H1204	29,106,199-29,109,669	0.1033	1
GGA1	H1205	29,109,717-29,124,766	0.8339	1
GGA1	H1206	29,139,785-29,162,614	0.183	1
GGA1	H1207	29,162,629-29,170,462	0.455	1
GGA1	H1208	29,170,463-29,178,196	0.2728	1
GGA1	H1209	29,178,677-29,205,354	0.3087	1
GGA1	H1210	29,238,535-29,249,880	0.7088	1
GGA1	H1211	29,249,908-29,269,201	0.8861	1
GGA1	H1212	29,269,202-29,283,458	0.4627	1
GGA1	H1213	29,283,472-29,292,941	0.006704	0.838332
GGA1	H1214	29,304,851-29,321,472	0.4049	1
GGA1	H1215	29,321,516-29,335,901	0.7311	1
GGA1	H1216	29,335,963-29,336,462	0.8694	1
GGA1	H1217	29,336,470-29,350,038	0.02183	0.960672
GGA1	H1218	29,350,076-29,367,682	0.3712	1
GGA1	H1219	29,367,697-29,408,607	0.801	1
GGA1	H1220	29,410,583-29,417,075	0.05459	1
GGA1	H1221	29,426,848-29,449,994	0.7224	1
GGA1	H1222	29,450,030-29,470,679	0.2075	1
GGA1	H1223	29,470,686-29,500,112	0.7975	1
GGA1	H1224	29,503,223-29,511,694	0.6012	1
GGA1	H1225	29,511,715-29,534,309	0.8996	1
GGA1	H1226	29,534,331-29,540,179	0.6849	1
GGA1	H1227	29,551,022-29,551,074	0.7081	1
GGA1	H1228	29,555,367-29,566,824	1	1
GGA1	H1229	29,566,834-29,619,209	0.02281	0.960301
GGA1	H1230	29,619,214-29,645,555	0.04963	1
GGA1	H1231	29,648,409-29,656,755	0.5006	1
GGA1	H1232	29,656,787-29,672,845	0.4461	1
GGA1	H1233	29,675,907-29,691,883	0.8889	1
GGA1	H1234	29,693,758-29,701,169	0.2666	1
GGA1	H1235	29,701,219-29,739,089	0.3891	1
GGA1	H1236	29,742,537-29,749,553	0.9865	1
GGA1	H1237	29,769,476-29,775,508	0.6488	1
GGA1	H1238	29,776,470-29,788,961	0.7686	1
GGA1	H1239	29,788,963-29,803,749	0.9339	1
GGA1	H1240	29,803,796-29,814,730	0.3059	1
GGA1	H1241	29,824,753-29,860,404	0.3873	1
GGA1	H1242	29,860,460-29,876,261	0.2998	1
GGA1	H1243	29,876,323-29,919,577	0.1207	1
GGA1	H1244	29,921,963-29,938,058	0.06327	1
GGA1	H1245	29,938,114-29,978,076	0.3299	1
GGA1	H1246	29,978,099-29,984,825	0.9817	1
GGA1	H1247	29,985,612-30,015,765	0.6201	1
GGA1	H1248	30,015,777-30,031,975	0.1938	1
GGA1	H1249	30,031,993-30,034,916	0.4548	1
GGA1	H1250	30,035,253-30,044,378	0.7398	1
GGA1	H1251	30,050,285-30,072,203	0.09506	1
GGA1	H1252	30,072,730-30,086,616	0.9495	1
GGA1	H1253	30,086,645-30,110,875	1	1
GGA1	H1254	30,110,902-30,137,248	0.9954	1
GGA1	H1255	30,137,252-30,144,526	0.7675	1
GGA1	H1256	30,146,460-30,153,950	0.3536	1
GGA1	H1257	30,153,954-30,158,936	0.6817	1
GGA1	H1258	30,174,512-30,208,265	0.9255	1
GGA1	H1259	30,210,252-30,218,977	0.1012	1
GGA1	H1260	30,219,381-30,220,234	0.871	1
GGA1	H1261	30,220,269-30,224,106	0.626	1
GGA1	H1262	30,224,120-30,252,368	0.8686	1
GGA1	H1263	30,252,418-30,268,803	0.5339	1
GGA1	H1264	30,290,027-30,324,852	1	1
GGA1	H1265	30,324,866-30,329,893	0.07573	1
GGA1	H1266	30,356,745-30,387,696	0.8888	1
GGA1	H1267	30,387,698-30,393,928	0.7253	1
GGA1	H1268	30,403,006-30,428,956	0.5596	1
GGA1	H1269	30,430,941-30,443,446	0.03161	0.99767
GGA1	H1270	30,443,456-30,457,828	0.3977	1
GGA1	H1271	30,457,831-30,474,179	0.8623	1
GGA1	H1272	30,474,259-30,516,064	0.8256	1
GGA1	H1273	30,533,789-30,535,064	0.5042	1
GGA1	H1274	30,535,068-30,535,073	1	1
GGA1	H1275	30,550,693-30,565,788	0.6025	1
GGA1	H1276	30,570,857-30,586,888	0.7927	1
GGA1	H1277	30,586,948-30,590,918	1	1
GGA1	H1278	30,590,933-30,644,849	0.7801	1
GGA1	H1279	30,644,879-30,663,240	0.2087	1
GGA1	H1280	30,663,256-30,671,640	0.1571	1
GGA1	H1281	30,683,160-30,697,721	0.7152	1
GGA1	H1282	30,712,183-30,733,849	0.4687	1
GGA1	H1283	30,733,870-30,747,255	1	1
GGA1	H1284	30,797,013-30,812,972	0.9256	1
GGA1	H1285	30,813,009-30,834,812	0.6109	1
GGA1	H1286	30,834,835-30,882,945	0.4701	1
GGA1	H1287	30,884,722-30,916,463	0.6885	1
GGA1	H1288	30,925,335-30,947,595	0.6839	1
GGA1	H1289	30,951,505-30,970,338	0.1027	1
GGA1	H1290	30,971,618-30,979,697	0.4668	1
GGA1	H1291	31,000,067-31,021,453	1	1
GGA1	H1292	31,021,534-31,053,512	0.4888	1
GGA1	H1293	31,053,544-31,071,285	0.4171	1
GGA1	H1294	31,071,318-31,079,803	0.9126	1
GGA1	H1295	31,079,813-31,092,582	0.4415	1
GGA1	H1296	31,093,623-31,139,537	0.9339	1
GGA1	H1297	31,139,891-31,179,098	0.9057	1
GGA1	H1298	31,179,109-31,208,228	0.2759	1
GGA1	H1299	31,208,249-31,217,639	0.971	1
GGA1	H1300	31,217,640-31,232,691	0.5927	1
GGA1	H1301	31,248,466-31,258,919	0.8737	1
GGA1	H1302	31,261,914-31,303,625	0.9386	1
GGA1	H1303	31,317,679-31,334,813	0.802	1
GGA1	H1304	31,352,885-31,357,683	0.2896	1
GGA1	H1305	31,359,349-31,369,383	0.7968	1
GGA1	H1306	31,369,386-31,375,093	0.8249	1
GGA1	H1307	31,376,693-31,377,169	0.4416	1
GGA1	H1308	31,377,174-31,414,270	0.9722	1
GGA1	H1309	31,419,610-31,441,985	0.395	1
GGA1	H1310	31,454,764-31,460,663	0.5638	1
GGA1	H1311	31,460,706-31,491,592	0.4524	1
GGA1	H1312	31,491,620-31,509,795	0.7966	1
GGA1	H1313	31,509,822-31,520,233	0.7033	1
GGA1	H1314	31,532,914-31,577,713	0.5242	1
GGA1	H1315	31,582,347-31,605,281	0.5739	1
GGA1	H1316	31,605,290-31,609,309	0.8519	1
GGA1	H1317	31,609,312-31,635,566	0.9422	1
GGA1	H1318	31,642,327-31,646,768	0.2834	1
GGA1	H1319	31,656,540-31,668,235	1	1
GGA1	H1320	31,668,236-31,683,980	0.7802	1
GGA1	H1321	31,684,017-31,701,985	0.6861	1
GGA1	H1322	31,709,610-31,745,681	0.9011	1
GGA1	H1323	31,745,724-31,773,225	0.9012	1
GGA1	H1324	31,773,236-31,804,243	0.6336	1
GGA1	H1325	31,806,538-31,806,587	1	1
GGA1	H1326	31,834,732-31,838,731	0.6611	1
GGA1	H1327	31,840,880-31,857,191	0.7843	1
GGA1	H1328	31,883,504-31,888,490	0.7937	1
GGA1	H1329	31,888,510-31,922,469	0.6172	1
GGA1	H1330	31,924,528-31,937,944	0.5413	1
GGA1	H1331	31,941,334-32,007,066	1	1
GGA1	H1332	32,007,086-32,026,977	1	1
GGA1	H1333	32,034,375-32,062,415	0.8636	1
GGA1	H1334	32,062,464-32,075,098	0.07646	1
GGA1	H1335	32,078,413-32,092,653	0.482	1
GGA1	H1336	32,092,655-32,110,900	1	1
GGA1	H1337	32,118,137-32,127,795	0.9158	1
GGA1	H1338	32,141,056-32,156,176	1	1
GGA1	H1339	32,156,199-32,213,052	0.1823	1
GGA1	H1340	32,214,893-32,264,932	0.5196	1
GGA1	H1341	32,274,068-32,285,693	0.6965	1
GGA1	H1342	32,287,586-32,299,060	0.5679	1
GGA1	H1343	32,309,466-32,330,472	0.9399	1
GGA1	H1344	32,330,504-32,375,085	0.9	1
GGA1	H1345	32,375,117-32,397,932	0.5631	1
GGA1	H1346	32,419,034-32,436,001	0.05868	1
GGA1	H1347	32,461,375-32,470,790	0.4316	1
GGA1	H1348	32,487,374-32,531,431	0.6275	1
GGA1	H1349	32,543,061-32,589,471	0.838	1
GGA1	H1350	32,597,458-32,609,363	1	1
GGA1	H1351	32,620,631-32,636,751	1	1
GGA1	H1352	32,636,755-32,658,236	0.9854	1
GGA1	H1353	32,678,312-32,701,705	0.5753	1
GGA1	H1354	32,714,258-32,718,707	0.8555	1
GGA1	H1355	32,721,630-32,730,530	0.6374	1
GGA1	H1356	32,730,535-32,730,550	1	1
GGA1	H1357	32,730,551-32,750,698	1	1
GGA1	H1358	32,750,704-32,773,041	0.3646	1
GGA1	H1359	32,773,062-32,807,560	0.9329	1
GGA1	H1360	32,807,596-32,848,788	0.7765	1
GGA1	H1361	32,866,925-32,869,981	0.2489	1
GGA1	H1362	32,872,545-32,895,960	0.7617	1
GGA1	H1363	32,903,487-32,926,318	0.7424	1
GGA1	H1364	32,926,319-32,961,319	1	1
GGA1	H1365	32,965,249-32,988,328	0.6993	1
GGA1	H1366	32,988,330-32,995,551	0.1185	1
GGA1	H1367	33,013,757-33,040,227	0.1973	1
GGA1	H1368	33,040,266-33,069,204	0.465	1
GGA1	H1369	33,073,056-33,073,124	0.7918	1
GGA1	H1370	33,073,126-33,163,213	0.5446	1
GGA1	H1371	33,167,788-33,238,134	0.2421	1
GGA1	H1372	33,238,144-33,246,460	0.4043	1
GGA1	H1373	33,247,383-33,254,207	0.9975	1
GGA1	H1374	33,258,138-33,268,567	0.2897	1
GGA1	H1375	33,270,231-33,284,552	0.4957	1
GGA1	H1376	33,289,591-33,313,987	0.7383	1
GGA1	H1377	33,314,003-33,374,909	0.4905	1
GGA1	H1378	33,374,937-33,399,823	0.3888	1
GGA1	H1379	33,403,508-33,470,003	0.3678	1
GGA1	H1380	33,473,726-33,523,637	0.9505	1
GGA1	H1381	33,523,662-33,546,288	0.8476	1
GGA1	H1382	33,546,323-33,562,420	0.6898	1
GGA1	H1383	33,594,897-33,667,774	0.1418	1
GGA1	H1384	33,667,803-33,684,496	0.7096	1
GGA1	H1385	33,685,602-33,686,548	0.8293	1
GGA1	H1386	33,692,635-33,720,396	0.2824	1
GGA1	H1387	33,733,789-33,741,302	0.93	1
GGA1	H1388	33,741,332-33,753,334	0.9541	1
GGA1	H1389	33,753,344-33,770,081	1	1
GGA1	H1390	33,776,378-33,830,059	0.8546	1
GGA1	H1391	33,830,979-33,837,435	0.2768	1
GGA1	H1392	33,837,449-33,844,529	0.7796	1
GGA1	H1393	33,844,556-33,853,923	0.7461	1
GGA1	H1394	33,885,184-33,888,825	0.6869	1
GGA1	H1395	33,888,852-33,908,312	0.2537	1
GGA1	H1396	33,910,121-33,924,804	0.3224	1
GGA1	H1397	33,924,842-33,952,388	0.6523	1
GGA1	H1398	33,969,958-34,022,457	0.7249	1
GGA1	H1399	34,022,478-34,061,755	0.8474	1
GGA1	H1400	34,061,778-34,106,428	0.4692	1
GGA1	H1401	34,109,638-34,109,728	0.5466	1
GGA1	H1402	34,112,025-34,114,227	0.02523	0.97448
GGA1	H1403	34,114,240-34,117,489	0.7207	1
GGA1	H1404	34,117,513-34,127,051	0.6571	1
GGA1	H1405	34,130,704-34,130,792	0.6938	1
GGA1	H1406	34,130,796-34,153,224	0.09642	1
GGA1	H1407	34,158,255-34,171,802	0.9341	1
GGA1	H1408	34,174,247-34,177,119	0.4917	1
GGA1	H1409	34,177,130-34,219,708	0.6157	1
GGA1	H1410	34,219,721-34,236,458	1	1
GGA1	H1411	34,247,027-34,259,912	0.3548	1
GGA1	H1412	34,259,916-34,338,278	0.9804	1
GGA1	H1413	34,339,747-34,354,473	0.54	1
GGA1	H1414	34,354,474-34,360,818	0.8184	1
GGA1	H1415	34,360,820-34,363,572	0.3402	1
GGA1	H1416	34,363,573-34,363,578	0.3077	1
GGA1	H1417	34,363,610-34,368,880	0.4892	1
GGA1	H1418	34,372,172-34,387,442	1	1
GGA1	H1419	34,389,794-34,404,674	0.09051	1
GGA1	H1420	34,404,675-34,434,038	0.04779	1
GGA1	H1421	34,434,060-34,487,512	1	1
GGA1	H1422	34,496,318-34,516,371	0.7466	1
GGA1	H1423	34,516,375-34,530,255	0.3302	1
GGA1	H1424	34,535,269-34,546,015	0.6509	1
GGA1	H1425	34,546,026-34,561,317	0.6701	1
GGA1	H1426	34,561,378-34,564,140	0.3803	1
GGA1	H1427	34,564,141-34,576,993	0.6632	1
GGA1	H1428	34,594,055-34,615,383	0.9938	1
GGA1	H1429	34,615,413-34,617,028	0.4725	1
GGA1	H1430	34,617,043-34,633,489	0.9079	1
GGA1	H1431	34,633,510-34,647,596	0.787	1
GGA1	H1432	34,647,613-34,664,928	0.9755	1
GGA1	H1433	34,695,996-34,707,620	0.1354	1
GGA1	H1434	34,707,651-34,718,143	0.5192	1
GGA1	H1435	34,719,381-34,754,426	0.7361	1
GGA1	H1436	34,765,091-34,774,988	0.8965	1
GGA1	H1437	34,776,391-34,782,532	0.2797	1
GGA1	H1438	34,782,563-34,785,219	0.4595	1
GGA1	H1439	34,792,822-34,811,960	0.3781	1
GGA1	H1440	34,811,961-34,821,239	0.1454	1
GGA1	H1441	34,823,090-34,858,849	1	1
GGA1	H1442	34,858,861-34,868,487	0.1038	1
GGA1	H1443	34,868,504-34,885,617	1	1
GGA1	H1444	34,885,658-34,912,870	0.5251	1
GGA1	H1445	34,912,909-34,926,279	0.03609	1
GGA1	H1446	34,926,294-34,959,403	0.04213	1
GGA1	H1447	34,959,450-35,007,414	0.4673	1
GGA1	H1448	35,007,454-35,018,421	0.3546	1
GGA1	H1449	35,018,431-35,038,741	0.1452	1
GGA1	H1450	35,042,672-35,063,145	0.4232	1
GGA1	H1451	35,066,532-35,070,398	0.3672	1
GGA1	H1452	35,076,017-35,096,761	0.3946	1
GGA1	H1453	35,096,779-35,125,994	0.9465	1
GGA1	H1454	35,127,373-35,159,100	0.3466	1
GGA1	H1455	35,159,104-35,163,602	0.471	1
GGA1	H1456	35,182,868-35,191,091	0.6504	1
GGA1	H1457	35,194,940-35,203,880	0.1136	1
GGA1	H1458	35,204,015-35,225,382	0.1506	1
GGA1	H1459	35,225,384-35,238,797	1	1
GGA1	H1460	35,279,305-35,290,564	0.6139	1
GGA1	H1461	35,303,351-35,316,153	0.7664	1
GGA1	H1462	35,319,103-35,345,048	0.6332	1
GGA1	H1463	35,345,049-35,400,974	0.2508	1
GGA1	H1464	35,401,010-35,401,598	1	1
GGA1	H1465	35,401,611-35,433,134	1	1
GGA1	H1466	35,433,139-35,461,910	0.1608	1
GGA1	H1467	35,473,110-35,490,090	0.4732	1
GGA1	H1468	35,495,723-35,497,774	0.4205	1
GGA1	H1469	35,510,650-35,527,666	1	1
GGA1	H1470	35,545,511-35,556,960	0.143	1
GGA1	H1471	35,556,964-35,578,671	0.8584	1
GGA1	H1472	35,581,617-35,637,210	0.4458	1
GGA1	H1473	35,643,044-35,659,506	0.9775	1
GGA1	H1474	35,659,508-35,681,431	0.4152	1
GGA1	H1475	35,681,444-35,692,625	0.9487	1
GGA1	H1476	35,693,098-35,719,110	0.726	1
GGA1	H1477	35,719,151-35,735,762	0.9555	1
GGA1	H1478	35,735,775-35,740,869	0.09827	1
GGA1	H1479	35,744,723-35,753,610	0.2462	1
GGA1	H1480	35,763,717-35,771,940	0.7667	1
GGA1	H1481	35,775,421-35,790,697	1	1
GGA1	H1482	35,807,219-35,814,901	0.1453	1
GGA1	H1483	35,814,913-35,842,867	0.6678	1
GGA1	H1484	35,853,481-35,883,139	0.6875	1
GGA1	H1485	35,901,398-35,906,856	0.9228	1
GGA1	H1486	35,906,905-35,948,227	0.1548	1
GGA1	H1487	35,948,244-35,967,652	0.3231	1
GGA1	H1488	35,978,367-36,016,511	0.9222	1
GGA1	H1489	36,016,542-36,028,784	0.8205	1
GGA1	H1490	36,028,815-36,049,040	0.07933	1
GGA1	H1491	36,051,283-36,085,474	0.3424	1
GGA1	H1492	36,089,619-36,094,282	1	1
GGA1	H1493	36,099,967-36,110,072	0.6405	1
GGA1	H1494	36,110,098-36,116,506	0.1346	1
GGA1	H1495	36,119,669-36,131,684	0.416	1
GGA1	H1496	36,131,689-36,147,136	0.04921	1
GGA1	H1497	36,148,632-36,177,826	1	1
GGA1	H1498	36,177,846-36,192,195	0.3781	1
GGA1	H1499	36,192,243-36,236,630	1	1
GGA1	H1500	36,246,369-36,254,899	0.05003	1
GGA1	H1501	36,259,458-36,261,180	0.3795	1
GGA1	H1502	36,281,767-36,295,306	0.6976	1
GGA1	H1503	36,295,309-36,304,065	0.7701	1
GGA1	H1504	36,307,670-36,339,629	0.8993	1
GGA1	H1505	36,340,187-36,362,690	0.717	1
GGA1	H1506	36,370,889-36,376,741	0.08585	1
GGA1	H1507	36,376,762-36,397,349	0.9302	1
GGA1	H1508	36,397,856-36,432,757	0.1297	1
GGA1	H1509	36,446,927-36,446,996	0.142	1
GGA1	H1510	36,447,023-36,448,193	0.5126	1
GGA1	H1511	36,448,209-36,456,470	0.151	1
GGA1	H1512	36,459,318-36,461,977	0.02708	0.987547
GGA1	H1513	36,461,992-36,465,542	0.9812	1
GGA1	H1514	36,465,598-36,474,019	0.1311	1
GGA1	H1515	36,482,232-36,502,218	0.4211	1
GGA1	H1516	36,506,066-36,509,895	0.4969	1
GGA1	H1517	36,514,699-36,525,534	0.005313	0.786366
GGA1	H1518	36,531,073-36,533,250	0.6934	1
GGA1	H1519	36,533,251-36,536,322	0.5485	1
GGA1	H1520	36,553,293-36,598,283	0.3238	1
GGA1	H1521	36,598,968-36,622,504	1	1
GGA1	H1522	36,624,085-36,664,234	0.3187	1
GGA1	H1523	36,672,490-36,678,921	0.4023	1
GGA1	H1524	36,680,128-36,703,536	0.4493	1
GGA1	H1525	36,703,543-36,718,946	0.2074	1
GGA1	H1526	36,718,953-36,724,468	0.1077	1
GGA1	H1527	36,726,362-36,757,176	1	1
GGA1	H1528	36,757,203-36,778,742	0.01882	0.952692
GGA1	H1529	36,800,292-36,846,934	0.06352	1
GGA1	H1530	36,846,938-36,860,549	0.2349	1
GGA1	H1531	36,860,576-36,880,925	0.09966	1
GGA1	H1532	36,880,955-36,883,901	0.8168	1
GGA1	H1533	36,883,936-36,893,660	0.5162	1
GGA1	H1534	36,894,056-36,899,983	0.8254	1
GGA1	H1535	36,912,260-36,951,834	0.4423	1
GGA1	H1536	36,951,888-36,993,333	0.1256	1
GGA1	H1537	36,995,202-37,034,948	1	1
GGA1	H1538	37,047,571-37,058,545	0.454	1
GGA1	H1539	37,069,410-37,080,552	0.6464	1
GGA1	H1540	37,081,690-37,095,570	0.02353	0.966976
GGA1	H1541	37,122,059-37,131,832	0.8831	1
GGA1	H1542	37,158,382-37,170,992	1	1
GGA1	H1543	37,171,022-37,177,568	0.9361	1
GGA1	H1544	37,177,584-37,204,367	0.1838	1
GGA1	H1545	37,220,755-37,237,474	0.163	1
GGA1	H1546	37,237,477-37,270,789	0.1573	1
GGA1	H1547	37,274,151-37,279,167	0.8684	1
GGA1	H1548	37,279,168-37,313,194	0.8345	1
GGA1	H1549	37,313,216-37,347,874	0.6057	1
GGA1	H1550	37,359,865-37,380,172	0.505	1
GGA1	H1551	37,416,776-37,423,874	0.6974	1
GGA1	H1552	37,423,928-37,475,394	0.1893	1
GGA1	H1553	37,475,419-37,505,730	0.3139	1
GGA1	H1554	37,505,827-37,527,429	0.09941	1
GGA1	H1555	37,543,044-37,546,489	0.2738	1
GGA1	H1556	37,547,488-37,550,762	0.281	1
GGA1	H1557	37,564,669-37,577,428	0.2972	1
GGA1	H1558	37,586,184-37,612,833	0.1068	1
GGA1	H1559	37,612,835-37,616,230	0.7269	1
GGA1	H1560	37,638,688-37,642,677	1	1
GGA1	H1561	37,676,197-37,683,506	0.7215	1
GGA1	H1562	37,684,940-37,686,461	0.2093	1
GGA1	H1563	37,686,479-37,688,880	0.2947	1
GGA1	H1564	37,693,527-37,717,985	1	1
GGA1	H1565	37,718,000-37,746,454	0.1298	1
GGA1	H1566	37,746,457-37,763,255	0.1264	1
GGA1	H1567	37,774,935-37,785,382	0.3811	1
GGA1	H1568	37,792,296-37,795,428	0.6539	1
GGA1	H1569	37,816,660-37,835,507	0.6535	1
GGA1	H1570	37,835,537-37,842,511	0.3347	1
GGA1	H1571	37,842,537-37,850,292	0.3606	1
GGA1	H1572	37,850,357-37,876,239	0.3837	1
GGA1	H1573	37,876,735-37,905,921	1	1
GGA1	H1574	37,909,958-37,942,338	0.3734	1
GGA1	H1575	37,942,345-37,945,612	0.7939	1
GGA1	H1576	37,945,622-37,961,333	0.8627	1
GGA1	H1577	37,967,508-37,976,507	0.7743	1
GGA1	H1578	37,984,072-38,009,598	0.3012	1
GGA1	H1579	38,015,378-38,041,628	0.8266	1
GGA1	H1580	38,041,633-38,067,597	0.1575	1
GGA1	H1581	38,070,993-38,074,818	0.2093	1
GGA1	H1582	38,101,205-38,135,449	0.1033	1
GGA1	H1583	38,135,771-38,135,881	0.7573	1
GGA1	H1584	38,141,257-38,164,660	0.8412	1
GGA1	H1585	38,176,635-38,205,776	0.391	1
GGA1	H1586	38,206,056-38,211,408	0.744	1
GGA1	H1587	38,213,613-38,239,818	0.08512	1
GGA1	H1588	38,240,068-38,244,376	0.7885	1
GGA1	H1589	38,244,740-38,267,045	0.8783	1
GGA1	H1590	38,278,553-38,286,534	0.4866	1
GGA1	H1591	38,286,568-38,301,433	0.2894	1
GGA1	H1592	38,301,438-38,326,759	0.4108	1
GGA1	H1593	38,326,789-38,349,992	0.8652	1
GGA1	H1594	38,359,441-38,380,998	0.5483	1
GGA1	H1595	38,381,025-38,389,253	0.03773	1
GGA1	H1596	38,389,290-38,413,942	0.2376	1
GGA1	H1597	38,421,613-38,489,972	0.4923	1
GGA1	H1598	38,490,385-38,530,127	0.4355	1
GGA1	H1599	38,538,716-38,550,738	0.7213	1
GGA1	H1600	38,550,776-38,562,525	0.955	1
GGA1	H1601	38,562,528-38,563,905	1	1
GGA1	H1602	38,564,899-38,573,092	0.926	1
GGA1	H1603	38,573,094-38,614,669	1	1
GGA1	H1604	38,614,692-38,641,951	0.3013	1
GGA1	H1605	38,650,469-38,671,989	0.7516	1
GGA1	H1606	38,672,017-38,693,797	0.5746	1
GGA1	H1607	38,700,162-38,715,406	0.8386	1
GGA1	H1608	38,715,421-38,728,493	0.347	1
GGA1	H1609	38,729,045-38,739,125	0.698	1
GGA1	H1610	38,754,451-38,774,837	0.07646	1
GGA1	H1611	38,774,896-38,812,018	0.5249	1
GGA1	H1612	38,812,067-38,843,645	0.5198	1
GGA1	H1613	38,872,787-38,876,541	0.6683	1
GGA1	H1614	38,900,415-38,918,730	1	1
GGA1	H1615	38,918,780-38,928,367	0.158	1
GGA1	H1616	38,945,823-38,985,408	0.6968	1
GGA1	H1617	38,988,810-38,999,365	0.2212	1
GGA1	H1618	39,013,441-39,018,636	0.218	1
GGA1	H1619	39,030,145-39,034,788	0.1594	1
GGA1	H1620	39,036,836-39,037,180	0.323	1
GGA1	H1621	39,037,212-39,050,372	0.1417	1
GGA1	H1622	39,053,126-39,070,181	0.105	1
GGA1	H1623	39,070,196-39,104,265	0.438	1
GGA1	H1624	39,108,849-39,142,723	0.03524	1
GGA1	H1625	39,148,127-39,177,304	1	1
GGA1	H1626	39,177,354-39,196,272	0.2684	1
GGA1	H1627	39,196,306-39,197,262	0.2717	1
GGA1	H1628	39,199,283-39,209,515	0.01754	0.949415
GGA1	H1629	39,213,670-39,283,362	0.1824	1
GGA1	H1630	39,283,922-39,291,722	0.5013	1
GGA1	H1631	39,291,726-39,321,031	0.04751	1
GGA1	H1632	39,338,160-39,365,694	0.595	1
GGA1	H1633	39,365,696-39,373,520	0.2506	1
GGA1	H1634	39,373,555-39,394,533	0.289	1
GGA1	H1635	39,397,256-39,397,289	1	1
GGA1	H1636	39,397,297-39,400,996	0.1633	1
GGA1	H1637	39,402,662-39,417,335	0.2239	1
GGA1	H1638	39,417,369-39,460,470	0.0368	1
GGA1	H1639	39,467,432-39,467,456	0.0063	0.820299
GGA1	H1640	39,468,037-39,488,507	0.1599	1
GGA1	H1641	39,498,386-39,506,069	1	1
GGA1	H1642	39,506,526-39,516,235	0.6571	1
GGA1	H1643	39,516,313-39,533,353	0.5024	1
GGA1	H1644	39,533,387-39,546,695	0.09153	1
GGA1	H1645	39,558,733-39,584,219	0.4673	1
GGA1	H1646	39,584,488-39,595,769	0.9499	1
GGA1	H1647	39,595,772-39,626,429	0.1793	1
GGA1	H1648	39,634,675-39,636,130	0.6522	1
GGA1	H1649	39,638,989-39,661,094	0.1713	1
GGA1	H1650	39,661,101-39,678,652	1	1
GGA1	H1651	39,682,490-39,727,405	0.8195	1
GGA1	H1652	39,728,614-39,728,701	0.9303	1
GGA1	H1653	39,728,711-39,734,497	0.7274	1
GGA1	H1654	39,736,794-39,737,759	0.5851	1
GGA1	H1655	39,742,395-39,761,695	0.7868	1
GGA1	H1656	39,761,723-39,784,414	0.3661	1
GGA1	H1657	39,784,429-39,843,114	0.6247	1
GGA1	H1658	39,843,121-39,863,512	0.9119	1
GGA1	H1659	39,863,519-39,905,742	0.744	1
GGA1	H1660	39,908,155-39,943,400	1	1
GGA1	H1661	39,943,437-39,960,178	0.6299	1
GGA1	H1662	39,960,182-39,968,862	0.6949	1
GGA1	H1663	39,968,864-39,989,202	0.2389	1
GGA1	H1664	39,997,981-40,043,548	0.9087	1
GGA1	H1665	40,048,144-40,061,157	0.3011	1
GGA1	H1666	40,061,181-40,086,830	0.4697	1
GGA1	H1667	40,090,783-40,106,622	0.492	1
GGA1	H1668	40,106,629-40,121,241	0.7835	1
GGA1	H1669	40,121,256-40,144,785	0.4082	1
GGA1	H1670	40,146,012-40,154,178	0.8854	1
GGA1	H1671	40,158,795-40,176,481	0.1581	1
GGA1	H1672	40,204,774-40,208,746	0.2005	1
GGA1	H1673	40,208,786-40,219,894	0.2129	1
GGA1	H1674	40,223,954-40,232,415	0.1257	1
GGA1	H1675	40,233,387-40,242,810	0.9575	1
GGA1	H1676	40,247,225-40,258,641	0.8923	1
GGA1	H1677	40,260,279-40,309,889	0.306	1
GGA1	H1678	40,309,896-40,345,814	0.3709	1
GGA1	H1679	40,345,815-40,348,327	0.6175	1
GGA1	H1680	40,348,411-40,373,377	0.6861	1
GGA1	H1681	40,384,636-40,390,558	0.2712	1
GGA1	H1682	40,390,573-40,402,238	0.9965	1
GGA1	H1683	40,424,291-40,460,201	0.415	1
GGA1	H1684	40,465,416-40,471,225	0.856	1
GGA1	H1685	40,471,657-40,492,618	0.6774	1
GGA1	H1686	40,495,069-40,503,321	0.4422	1
GGA1	H1687	40,509,293-40,511,528	0.6095	1
GGA1	H1688	40,511,542-40,533,795	0.7762	1
GGA1	H1689	40,533,834-40,551,891	0.4835	1
GGA1	H1690	40,566,953-40,574,362	1	1
GGA1	H1691	40,574,363-40,586,404	0.5045	1
GGA1	H1692	40,586,446-40,588,023	0.534	1
GGA1	H1693	40,588,045-40,592,605	0.7229	1
GGA1	H1694	40,592,630-40,605,240	0.8902	1
GGA1	H1695	40,612,670-40,649,722	0.322	1
GGA1	H1696	40,649,752-40,670,952	0.8608	1
GGA1	H1697	40,670,983-40,690,424	0.5236	1
GGA1	H1698	40,690,426-40,725,525	0.4949	1
GGA1	H1699	40,728,699-40,739,329	0.3316	1
GGA1	H1700	40,739,330-40,739,341	1	1
GGA1	H1701	40,748,700-40,763,579	0.819	1
GGA1	H1702	40,764,311-40,768,380	0.9667	1
GGA1	H1703	40,771,122-40,795,559	0.607	1
GGA1	H1704	40,797,814-40,805,942	0.4193	1
GGA1	H1705	40,808,184-40,832,056	0.6789	1
GGA1	H1706	40,849,532-40,878,814	0.1178	1
GGA1	H1707	40,878,815-40,888,328	0.1238	1
GGA1	H1708	40,890,116-40,905,723	0.668	1
GGA1	H1709	40,907,477-40,952,472	0.7594	1
GGA1	H1710	40,952,473-40,955,595	0.625	1
GGA1	H1711	40,963,202-40,979,828	0.3843	1
GGA1	H1712	40,983,405-40,992,639	0.6857	1
GGA1	H1713	41,002,050-41,017,764	0.06312	1
GGA1	H1714	41,017,779-41,031,798	0.8424	1
GGA1	H1715	41,042,398-41,117,797	0.2888	1
GGA1	H1716	41,120,312-41,139,530	0.1208	1
GGA1	H1717	41,150,698-41,164,722	0.9208	1
GGA1	H1718	41,208,782-41,218,549	0.311	1
GGA1	H1719	41,220,416-41,233,398	0.9671	1
GGA1	H1720	41,239,735-41,259,798	0.7365	1
GGA1	H1721	41,259,799-41,259,806	1	1
GGA1	H1722	41,266,428-41,327,234	0.5446	1
GGA1	H1723	41,327,277-41,372,035	0.2249	1
GGA1	H1724	41,372,037-41,422,307	1	1
GGA1	H1725	41,422,333-41,422,355	0.986	1
GGA1	H1726	41,422,356-41,425,347	0.4848	1
GGA1	H1727	41,426,381-41,500,600	0.9951	1
GGA1	H1728	41,500,601-41,535,175	0.3145	1
GGA1	H1729	41,539,029-41,554,194	0.9891	1
GGA1	H1730	41,554,201-41,559,173	0.7315	1
GGA1	H1731	41,559,175-41,580,746	0.3584	1
GGA1	H1732	41,589,376-41,614,031	0.8315	1
GGA1	H1733	41,614,047-41,616,245	0.962	1
GGA1	H1734	41,616,262-41,644,728	0.1658	1
GGA1	H1735	41,653,904-41,665,579	0.379	1
GGA1	H1736	41,696,546-41,715,105	0.7817	1
GGA1	H1737	41,715,106-41,742,024	0.4052	1
GGA1	H1738	41,756,330-41,771,522	1	1
GGA1	H1739	41,793,473-41,830,043	0.1815	1
GGA1	H1740	41,854,402-41,866,631	1	1
GGA1	H1741	41,866,874-41,924,755	1	1
GGA1	H1742	41,929,380-41,954,112	1	1
GGA1	H1743	41,966,772-41,986,252	0.9049	1
GGA1	H1744	41,986,281-42,009,617	0.9017	1
GGA1	H1745	42,012,961-42,058,249	0.8928	1
GGA1	H1746	42,058,250-42,078,515	0.8782	1
GGA1	H1747	42,078,571-42,103,141	0.9967	1
GGA1	H1748	42,114,558-42,121,172	1	1
GGA1	H1749	42,129,558-42,135,490	0.821	1
GGA1	H1750	42,150,541-42,155,505	0.8495	1
GGA1	H1751	42,176,885-42,183,469	0.8789	1
GGA1	H1752	42,190,536-42,191,504	1	1
GGA1	H1753	42,193,645-42,195,000	1	1
GGA1	H1754	42,201,590-42,210,660	0.9112	1
GGA1	H1755	42,235,097-42,253,477	0.5276	1
GGA1	H1756	42,253,482-42,271,377	1	1
GGA1	H1757	42,277,440-42,332,179	0.8941	1
GGA1	H1758	42,380,925-42,396,388	1	1
GGA1	H1759	42,396,392-42,445,928	0.7361	1
GGA1	H1760	42,445,931-42,453,978	1	1
GGA1	H1761	42,458,683-42,490,575	1	1
GGA1	H1762	42,490,578-42,579,715	1	1
GGA1	H1763	42,579,763-42,596,611	0.8393	1
GGA1	H1764	42,623,716-42,667,305	0.7261	1
GGA1	H1765	42,670,536-42,693,048	1	1
GGA1	H1766	42,693,080-42,719,129	0.9508	1
GGA1	H1767	42,720,445-42,737,171	1	1
GGA1	H1768	42,745,720-42,762,773	1	1
GGA1	H1769	42,762,774-42,779,851	1	1
GGA1	H1770	42,780,668-42,783,272	0.7506	1
GGA1	H1771	42,809,906-42,828,507	0.4974	1
GGA1	H1772	42,842,037-42,903,969	0.712	1
GGA1	H1773	42,907,139-42,925,882	1	1
GGA1	H1774	42,934,790-42,967,737	0.8589	1
GGA1	H1775	42,972,372-42,984,696	0.8871	1
GGA1	H1776	43,000,172-43,015,295	1	1
GGA1	H1777	43,016,427-43,057,867	1	1
GGA1	H1778	43,060,131-43,080,961	0.9559	1
GGA1	H1779	43,082,833-43,084,777	1	1
GGA1	H1780	43,084,826-43,145,341	0.9765	1
GGA1	H1781	43,145,436-43,188,665	1	1
GGA1	H1782	43,188,700-43,206,243	0.352	1
GGA1	H1783	43,237,583-43,272,447	1	1
GGA1	H1784	43,272,485-43,289,253	1	1
GGA1	H1785	43,289,278-43,307,830	1	1
GGA1	H1786	43,318,905-43,353,004	1	1
GGA1	H1787	43,379,656-43,389,710	0.2544	1
GGA1	H1788	43,393,002-43,417,973	0.2363	1
GGA1	H1789	43,424,852-43,494,568	0.6893	1
GGA1	H1790	43,494,597-43,517,963	0.1324	1
GGA1	H1791	43,517,964-43,517,970	1	1
GGA1	H1792	43,526,729-43,549,250	0.6458	1
GGA1	H1793	43,549,273-43,584,346	1	1
GGA1	H1794	43,584,367-43,599,055	0.1915	1
GGA1	H1795	43,644,644-43,701,841	0.8139	1
GGA1	H1796	43,701,856-43,712,121	0.9162	1
GGA1	H1797	43,716,001-43,746,216	0.4892	1
GGA1	H1798	43,746,256-43,810,539	0.9689	1
GGA1	H1799	43,847,883-43,906,934	0.5965	1
GGA1	H1800	43,906,986-43,932,368	1	1
GGA1	H1801	43,942,108-43,964,440	0.8954	1
GGA1	H1802	43,968,065-44,020,629	0.8044	1
GGA1	H1803	44,020,636-44,077,123	0.4162	1
GGA1	H1804	44,083,721-44,092,553	1	1
GGA1	H1805	44,092,569-44,094,511	0.1711	1
GGA1	H1806	44,107,219-44,117,387	0.9718	1
GGA1	H1807	44,121,982-44,139,828	0.0525	1
GGA1	H1808	44,144,535-44,144,548	1	1
GGA1	H1809	44,144,956-44,185,455	0.05824	1
GGA1	H1810	44,196,659-44,210,611	0.8623	1
GGA1	H1811	44,210,621-44,214,424	0.244	1
GGA1	H1812	44,232,687-44,248,048	0.01125	0.88528
GGA1	H1813	44,254,016-44,288,527	0.01623	0.947542
GGA1	H1814	44,295,978-44,330,463	1	1
GGA1	H1815	44,330,484-44,333,365	1	1
GGA1	H1816	44,340,565-44,354,701	0.03807	1
GGA1	H1817	44,354,766-44,388,561	0.9209	1
GGA1	H1818	44,396,234-44,419,754	0.3994	1
GGA1	H1819	44,419,764-44,458,151	0.3038	1
GGA1	H1820	44,458,218-44,471,920	0.3798	1
GGA1	H1821	44,471,933-44,493,073	0.1617	1
GGA1	H1822	44,493,107-44,515,500	0.04881	1
GGA1	H1823	44,517,175-44,531,958	0.1142	1
GGA1	H1824	44,531,971-44,578,035	0.009254	0.88544
GGA1	H1825	44,578,070-44,616,670	0.1725	1
GGA1	H1826	44,616,748-44,622,920	0.3386	1
GGA1	H1827	44,623,908-44,631,517	0.0474	1
GGA1	H1828	44,631,530-44,638,445	0.049	1
GGA1	H1829	44,666,970-44,679,559	0.01274	0.921219
GGA1	H1830	44,679,571-44,692,288	0.00618	0.813056
GGA1	H1831	44,692,291-44,732,534	0.101	1
GGA1	H1832	44,732,610-44,743,842	0.8801	1
GGA1	H1833	44,745,779-44,747,497	0.7192	1
GGA1	H1834	44,751,975-44,825,629	0.9132	1
GGA1	H1835	44,829,688-44,853,966	0.2032	1
GGA1	H1836	44,860,052-44,874,813	1	1
GGA1	H1837	44,874,824-44,895,876	0.4319	1
GGA1	H1838	44,895,938-44,904,362	0.3605	1
GGA1	H1839	44,904,373-44,909,374	0.1969	1
GGA1	H1840	44,911,019-44,924,453	1	1
GGA1	H1841	44,924,498-44,946,176	0.1143	1
GGA1	H1842	44,952,462-44,968,361	0.4533	1
GGA1	H1843	44,968,364-44,981,530	0.9127	1
GGA1	H1844	44,981,966-44,987,122	0.5046	1
GGA1	H1845	44,989,881-45,033,636	0.0892	1
GGA1	H1846	45,033,677-45,053,457	0.1809	1
GGA1	H1847	45,058,809-45,065,560	0.291	1
GGA1	H1848	45,065,577-45,072,496	0.5464	1
GGA1	H1849	45,079,134-45,085,598	0.09036	1
GGA1	H1850	45,085,640-45,102,497	0.09437	1
GGA1	H1851	45,102,541-45,120,377	0.1392	1
GGA1	H1852	45,120,418-45,134,952	0.6557	1
GGA1	H1853	45,136,999-45,167,084	0.5813	1
GGA1	H1854	45,168,843-45,213,288	0.2524	1
GGA1	H1855	45,213,294-45,254,380	0.5617	1
GGA1	H1856	45,254,381-45,301,920	0.6736	1
GGA1	H1857	45,303,124-45,345,176	0.8125	1
GGA1	H1858	45,345,181-45,348,906	0.7411	1
GGA1	H1859	45,349,871-45,354,409	0.4018	1
GGA1	H1860	45,363,671-45,377,279	0.2071	1
GGA1	H1861	45,393,613-45,430,925	0.5406	1
GGA1	H1862	45,430,946-45,446,433	0.406	1
GGA1	H1863	45,446,435-45,484,603	0.2374	1
GGA1	H1864	45,489,209-45,525,692	1	1
GGA1	H1865	45,525,724-45,547,256	0.4494	1
GGA1	H1866	45,547,261-45,564,016	0.2422	1
GGA1	H1867	45,565,838-45,594,200	0.4728	1
GGA1	H1868	45,595,801-45,619,449	0.7297	1
GGA1	H1869	45,619,479-45,636,288	1	1
GGA1	H1870	45,636,333-45,652,371	1	1
GGA1	H1871	45,652,385-45,677,841	0.6529	1
GGA1	H1872	45,683,046-45,706,493	0.5092	1
GGA1	H1873	45,708,009-45,712,145	0.8375	1
GGA1	H1874	45,712,154-45,714,490	0.4895	1
GGA1	H1875	45,714,502-45,719,755	0.01658	0.943268
GGA1	H1876	45,726,959-45,731,719	0.0191	0.949736
GGA1	H1877	45,738,478-45,738,563	0.4001	1
GGA1	H1878	45,738,570-45,763,639	0.8575	1
GGA1	H1879	45,779,114-45,784,430	0.1264	1
GGA1	H1880	45,784,446-45,796,209	0.4112	1
GGA1	H1881	45,796,234-45,801,172	0.1325	1
GGA1	H1882	45,802,588-45,827,650	0.5395	1
GGA1	H1883	45,827,654-45,849,606	0.122	1
GGA1	H1884	45,871,899-45,875,147	0.09789	1
GGA1	H1885	45,875,152-45,907,301	0.1909	1
GGA1	H1886	45,907,313-45,914,616	0.2405	1
GGA1	H1887	45,914,641-45,940,305	0.1021	1
GGA1	H1888	45,940,329-45,950,497	0.7871	1
GGA1	H1889	45,950,498-45,981,285	1	1
GGA1	H1890	45,983,609-45,987,261	0.7319	1
GGA1	H1891	46,027,404-46,060,485	0.7044	1
GGA1	H1892	46,067,211-46,093,159	0.2549	1
GGA1	H1893	46,104,148-46,203,803	0.9932	1
GGA1	H1894	46,249,873-46,252,803	0.7327	1
GGA1	H1895	46,260,491-46,265,965	0.4497	1
GGA1	H1896	46,265,990-46,279,276	0.3354	1
GGA1	H1897	46,281,397-46,297,352	0.4137	1
GGA1	H1898	46,297,834-46,317,880	0.7676	1
GGA1	H1899	46,317,889-46,341,038	0.2876	1
GGA1	H1900	46,341,053-46,397,616	0.236	1
GGA1	H1901	46,397,658-46,434,987	1	1
GGA1	H1902	46,449,749-46,461,151	0.5171	1
GGA1	H1903	46,474,448-46,487,537	0.8944	1
GGA1	H1904	46,487,542-46,489,192	0.7843	1
GGA1	H1905	46,511,277-46,534,184	0.5727	1
GGA1	H1906	46,534,185-46,543,393	0.6576	1
GGA1	H1907	46,546,516-46,582,872	0.6288	1
GGA1	H1908	46,582,882-46,603,436	0.6378	1
GGA1	H1909	46,603,438-46,623,285	0.3798	1
GGA1	H1910	46,623,305-46,637,689	0.4534	1
GGA1	H1911	46,640,857-46,649,021	0.2052	1
GGA1	H1912	46,649,026-46,650,286	0.3963	1
GGA1	H1913	46,650,288-46,652,889	0.8443	1
GGA1	H1914	46,667,639-46,667,746	0.8441	1
GGA1	H1915	46,674,239-46,710,037	0.8064	1
GGA1	H1916	46,710,050-46,746,892	0.6751	1
GGA1	H1917	46,746,937-46,748,422	0.255	1
GGA1	H1918	46,750,341-46,792,365	0.5454	1
GGA1	H1919	46,792,370-46,797,563	0.7448	1
GGA1	H1920	46,797,567-46,797,581	1	1
GGA1	H1921	46,797,601-46,833,067	0.3322	1
GGA1	H1922	46,833,147-46,846,775	0.6907	1
GGA1	H1923	46,846,810-46,879,126	0.5645	1
GGA1	H1924	46,880,031-46,886,070	0.7662	1
GGA1	H1925	46,886,096-46,886,817	0.6085	1
GGA1	H1926	46,886,881-46,911,319	0.6713	1
GGA1	H1927	46,911,321-46,935,683	1	1
GGA1	H1928	46,945,559-46,961,258	0.3553	1
GGA1	H1929	46,963,705-46,972,613	0.2996	1
GGA1	H1930	46,973,444-47,034,167	1	1
GGA1	H1931	47,034,194-47,045,837	0.943	1
GGA1	H1932	47,056,122-47,070,057	0.2608	1
GGA1	H1933	47,070,069-47,084,378	0.2536	1
GGA1	H1934	47,095,483-47,114,557	0.4863	1
GGA1	H1935	47,116,301-47,140,491	0.5798	1
GGA1	H1936	47,143,269-47,149,373	0.01914	0.948613
GGA1	H1937	47,153,013-47,166,754	0.7523	1
GGA1	H1938	47,166,796-47,180,775	0.3025	1
GGA1	H1939	47,196,629-47,210,962	1	1
GGA1	H1940	47,211,010-47,249,410	0.5867	1
GGA1	H1941	47,254,883-47,288,397	0.9935	1
GGA1	H1942	47,288,424-47,293,068	0.8328	1
GGA1	H1943	47,293,850-47,296,082	0.5794	1
GGA1	H1944	47,300,890-47,307,056	0.6453	1
GGA1	H1945	47,317,137-47,322,853	0.8676	1
GGA1	H1946	47,323,570-47,324,276	0.5576	1
GGA1	H1947	47,325,986-47,354,252	0.6673	1
GGA1	H1948	47,354,257-47,354,327	0.8645	1
GGA1	H1949	47,356,383-47,363,927	0.33	1
GGA1	H1950	47,364,693-47,424,372	0.1061	1
GGA1	H1951	47,426,828-47,426,921	0.111	1
GGA1	H1952	47,444,683-47,458,783	0.6212	1
GGA1	H1953	47,467,209-47,469,281	0.1584	1
GGA1	H1954	47,474,805-47,481,517	0.5235	1
GGA1	H1955	47,481,518-47,482,244	0.3808	1
GGA1	H1956	47,482,253-47,514,621	0.7666	1
GGA1	H1957	47,532,509-47,543,099	0.4871	1
GGA1	H1958	47,553,950-47,560,977	0.9247	1
GGA1	H1959	47,560,984-47,578,937	0.4956	1
GGA1	H1960	47,578,980-47,598,723	0.9178	1
GGA1	H1961	47,598,738-47,605,078	0.7012	1
GGA1	H1962	47,605,080-47,615,048	0.7066	1
GGA1	H1963	47,627,706-47,667,690	0.7912	1
GGA1	H1964	47,667,697-47,679,516	0.3072	1
GGA1	H1965	47,679,528-47,691,516	0.7518	1
GGA1	H1966	47,694,260-47,712,462	0.702	1
GGA1	H1967	47,715,064-47,722,796	0.7957	1
GGA1	H1968	47,722,815-47,735,801	0.4767	1
GGA1	H1969	47,739,002-47,744,391	0.2151	1
GGA1	H1970	47,744,443-47,758,221	0.86	1
GGA1	H1971	47,758,247-47,782,652	0.6479	1
GGA1	H1972	47,782,705-47,812,414	0.1082	1
GGA1	H1973	47,812,425-47,818,562	0.5868	1
GGA1	H1974	47,819,071-47,830,701	0.5922	1
GGA1	H1975	47,847,965-47,862,997	0.4117	1
GGA1	H1976	47,866,106-47,876,247	0.2665	1
GGA1	H1977	47,876,283-47,914,960	0.7593	1
GGA1	H1978	47,914,973-47,949,497	0.9642	1
GGA1	H1979	47,968,828-47,994,656	0.8725	1
GGA1	H1980	48,013,964-48,021,696	0.04337	1
GGA1	H1981	48,021,697-48,024,004	0.471	1
GGA1	H1982	48,044,280-48,056,371	0.4458	1
GGA1	H1983	48,056,385-48,082,389	0.1599	1
GGA1	H1984	48,083,265-48,119,010	0.6728	1
GGA1	H1985	48,119,012-48,119,030	1	1
GGA1	H1986	48,119,032-48,150,173	0.8401	1
GGA1	H1987	48,150,222-48,162,618	0.8705	1
GGA1	H1988	48,162,632-48,199,254	0.2931	1
GGA1	H1989	48,202,726-48,221,063	0.4677	1
GGA1	H1990	48,243,305-48,274,540	0.04476	1
GGA1	H1991	48,274,547-48,300,608	0.2205	1
GGA1	H1992	48,300,612-48,315,924	1	1
GGA1	H1993	48,318,081-48,322,859	0.1991	1
GGA1	H1994	48,322,862-48,350,526	0.1833	1
GGA1	H1995	48,350,529-48,354,345	1	1
GGA1	H1996	48,354,363-48,354,406	0.498	1
GGA1	H1997	48,360,948-48,361,054	0.2335	1
GGA1	H1998	48,361,055-48,371,265	1	1
GGA1	H1999	48,371,281-48,424,357	0.3648	1
[truncated: 35,891 more rows]
