# Supplementary material for: Haplotype analysis incorporating ancestral origins identified novel genetic loci associated with chicken body weight using an advanced intercross line
Source: Genet Sel Evol. 2024 Dec 20;56:78. doi: 10.1186/s12711-024-00946-y (PMC11660596; doi:10.1186/s12711-024-00946-y)
Supplement: Supplementary file 9 — Additional file 9: Table S8. The significant loci of haplotype-based GWAS. [file 12711_2024_946_MOESM9_ESM.xlsx]

## Sheet: Sheet1
Chr	Haplotype	Position	P-value	FDR
GGA1	H6799	169,765,487-169,772,951	8.903e-08	0.000843337
GGA1	H6804	169,902,030-169,907,889	1.846e-06	0.00999213
GGA1	H6805	169,907,890-169,924,297	7.791e-07	0.00590402
GGA1	H6807	170,006,417-170,034,066	1.265e-06	0.00798848
GGA1	H6809	170,037,448-170,037,884	2.992e-06	0.0141709
GGA1	H6811	170,069,437-170,132,753	1.587e-08	0.000200438
GGA1	H6827	170,551,597-170,562,321	1.68e-13	6.36552e-09
GGA1	H6828	170,562,327-170,582,986	1.42e-05	0.0489125
GGA1	H6835	170,693,258-170,696,302	9.158e-10	1.73498e-05
