# Supplementary material for: Haplotype analysis incorporating ancestral origins identified novel genetic loci associated with chicken body weight using an advanced intercross line
Source: Genet Sel Evol. 2024 Dec 20;56:78. doi: 10.1186/s12711-024-00946-y (PMC11660596; doi:10.1186/s12711-024-00946-y)
Supplement: Supplementary file 12 — Additional file 12: Table S10. New signals in GGA12, GGA15, GGA20. [file 12711_2024_946_MOESM12_ESM.xlsx]

## Sheet: Sheet1
Chr	Haplotype	Region	P_value	Gene
GGA12	HAP21	1,121,219-1,123,578	0.00011387	PBRM1
GGA12	HAP22	1,127,884-1,135,474	0.00011387	PBRM1
GGA12	HAP23	1,135,487-1,164,919	0.00011387	PBRM1
GGA12	HAP24	1,164,928-1,193,425	0.00011387	GNL3/GLT8D1/SPCS1/NEK4
GGA12	HAP25	1,215,868-1,221,273	0.000108315	ENSGALG00000001697
GGA12	HAP26	1,221,286-1,244,929	0.000108315	MUSTN1/ENSGALG00000054442
GGA12	HAP27	1,244,936-1,257,104	5.37249e-05	ENSGALG00000001720
GGA12	HAP28	1,261,485-1,274,446	5.05392e-05	gga-mir-1719
GGA12	HAP29	1,274,457-1,291,770	5.05392e-05	SFMBT1
GGA12	HAP30	1,299,094-1,321,213	8.19081e-05	SFMBT1
GGA12	HAP31	1,324,514-1,365,828	0.000139477	ENSGALG00000054790
GGA12	HAP32	1,365,833-1,368,640	0.000129321	-
GGA12	HAP33	1,381,434-1,422,421	0.000116723	ENSGALG00000053211/ENSGALG00000048738
GGA15	HAP261	6,947,970-6,978,591	0.000162219	UNG/FOXN4
GGA15	HAP262	6,978,599-6,993,784	0.000162219	FOXN4
GGA15	HAP263	6,993,827-7,036,413	0.000162219	MYO1H/KCTD10
GGA20	HAP184	4,510,669-4,516,304	0.000202816	ENSGALG00000046818
GGA20	HAP185	4,516,366-4,555,395	0.000202816	ENSGALT00000067461/ENSGALT00000098299
GGA20	HAP186	4,555,902-4,572,451	0.000207795	ENSGALT00000067461
GGA20	HAP187	4,572,462-4,629,756	0.000207795	ENSGALT00000105957
