# Supplementary material for: Haplotype analysis incorporating ancestral origins identified novel genetic loci associated with chicken body weight using an advanced intercross line
Source: Genet Sel Evol. 2024 Dec 20;56:78. doi: 10.1186/s12711-024-00946-y (PMC11660596; doi:10.1186/s12711-024-00946-y)
Supplement: Supplementary file 13 — Additional file 13: Table S11. Significant ancestral haplotype analysis with effect size estimation and their corresponding genes. [file 12711_2024_946_MOESM13_ESM.xlsx]

## Sheet: Sheet1
Chr	Haplotype	Frequence	Haplotype genotype	Estimate	Position	Gene
	HAP6770	0.859829	CGTGA_1	11.2493	169,110,052-169,113,001	SLC25A30/COG3
	HAP6771	0.35812	GGTTG_1	29.0903	169,113,002-169,132,013	COG3
		0.552991	GGTTA_1	19.471	169,113,002_169,132,013	COG3
	HAP6772	0.425641	CACTG_1	22.3879	169,138,908-169,143,412	COG3
		0.167521	CGCCG_1	19.3299	169,138,908_169,143,412	COG3
		0.289744	GGCCA_1	13.2168	169,138,908_169,143,412	COG3
	HAP6773	0.308547	TGAAG_1	28.4807	169,143,415-169,178,745	-
		0.631624	TGGAG_1	22.1023	169,143,415_169,178,745
	HAP6774	0.651282	GTACC_1	18.8901	169,180,003-169,199,493	SPERT
		0.229915	ATATT_1	17.1624	169,180,003_169,199,493	SPERT
	HAP6775	0.881197	GCACA_1	7.88868	169,221,417-169,230,412	-
	HAP6776	0.413675	CCCAA_1	33.0547	169,230,417-169,258,020	SIAH3
		0.113675	CTCAG_1	23.101	169,230,417_169,258,020	SIAH3
		0.434188	CCCAG_1	19.2194	169,230,417_169,258,020	SIAH3
	HAP6777	0.340171	AGAAA_1	37.23	169,261,885-169,286,959	ZC3H13
		0.27094	AAAAG_1	23.075	169,261,885_169,286,959	ZC3H13
		0.210256	AGTAA_1	8.72977	169,261,885_169,286,959	ZC3H13
		0.27094	AAAAG_0	7.20262	169,261,885_169,286,959	ZC3H13
		0.146154	AAAAA_1	1.58608	169,261,885_169,286,959	ZC3H13
	HAP6778	0.363248	CTAGC_1	35.3174	169,298,152-169,332,638	ZC3H13/CPB2
		0.199145	TTAAT_1	28.4077	169,298,152_169,332,638	ZC3H13/CPB2
		0.188889	CTAAT_1	16.6582	169,298,152_169,332,638	ZC3H13/CPB2
		0.224786	TTAGC_1	3.45821	169,298,152_169,332,638	ZC3H13/CPB2
	HAP6779	0.11453	GAAAT_1	27.9573	169,348,639-169,370,103	LCP1/gga-mir-12214
		0.637607	GACAT_1	17.6415	169,348,639_169,370,103	LCP1/gga-mir-12214
		0.176068	GAAGT_1	16.5931	169,348,639_169,370,103	LCP1/gga-mir-12214
	HAP6780	0.401709	CAATT_1	30.5897	169,375,420-169,391,076	LCP1
		0.149573	CGACT_1	26.1964	169,375,420_169,391,076	LCP1
		0.176923	TGACT_1	16.0611	169,375,420_169,391,076	LCP1
		0.239316	CAACT_0	15.7449	169,375,420_169,391,076	LCP1
		0.239316	CAACT_1	13.9601	169,375,420_169,391,076	LCP1
	HAP6781	0.423077	AACTT_1	26.869	169,391,114-169,391,143	-
		0.449573	AACCC_1	18.4189	169,391,114_169,391,143
	HAP6782	0.826496	TGCAA_1	21.659	169,398,902-169,398,997	-
	HAP6783	0.21453	CGTTC_1	29.1336	169,398,998-169,408,332	LCP1
		0.278632	CATTC_1	28.2243	169,398,998_169,408,332	LCP1
		0.120513	TATTC_0	18.9005	169,398,998_169,408,332	LCP1
		0.120513	TATTC_1	7.66024	169,398,998_169,408,332	LCP1
		0.364103	CACTC_1	5.88973	169,398,998_169,408,332	LCP1
	HAP6784	0.31453	TGAAC_1	34.3523	169,408,343-169,423,042	-
		0.444444	TGAAG_1	21.3445	169,408,343_169,423,042
	HAP6785	0.725641	GTGGG_1	19.8165	169,423,045-169,456,065	RUBCNL
		0.118803	GTGAG_1	13.7567	169,423,045_169,456,065	RUBCNL
	HAP6786	0.745299	TTCTC_1	27.0026	169,461,949-169,488,192	-
		0.106838	TTCTT_1	14.8921	169,461,949_169,488,192
		0.111966	TTTTC_0	14.4147	169,461,949_169,488,192
		0.111966	TTTTC_1	1.72503	169,461,949_169,488,192
	HAP6787	0.306838	AAAGG_1	24.606	169,488,239-169,510,413	-
		0.290598	AATAA_1	7.65324	169,488,239_169,510,413
	HAP6788	0.161538	ATAAG_1	28.3207	169,510,868-169,523,123	LRCH1
		0.294017	CTGGG_1	9.25059	169,510,868_169,523,123	LRCH1
		0.230769	ATAGG_1	0.732128	169,510,868_169,523,123	LRCH1
	HAP6789	0.542735	GGGGA_1	28.4178	169,523,124-169,538,429	-
		0.330769	GGGAA_1	15.3869	169,523,124_169,538,429
		0.330769	GGGAA_0	10.462	169,523,124_169,538,429
	HAP6790	0.154701	TTATA_1	31.8042	169,551,570-169,573,107	-
		0.649573	TCTTA_1	28.4048	169,551,570_169,573,107
	HAP6791	0.776068	TCTCT_1	24.5496	169,573,155-169,600,006	LRCH1
	HAP6792	0.221368	TTAAG_1	28.301	169,602,264-169,612,088	LRCH1
		0.28547	TCAGG_1	27.8759	169,602,264_169,612,088	LRCH1
		0.393162	TTAGG_1	6.23423	169,602,264_169,612,088	LRCH1
	HAP6793	0.92735	ACAAA_1	28.7433	169,612,097-169,614,421	LRCH1
	HAP6794	0.406838	TTCTT_1	20.5071	169,615,269-169,637,632	LRCH1
		0.515385	ATCTT_1	19.6342	169,615,269_169,637,632	LRCH1
	HAP6795	0.200855	CGCCC_1	33.2987	169,692,910-169,713,124	HTR2A
		0.135897	CGCAC_1	21.0334	169,692,910_169,713,124	HTR2A
		0.424786	CACAC_1	19.3152	169,692,910_169,713,124	HTR2A
		0.138462	CATAC_1	10.973	169,692,910_169,713,124	HTR2A
	HAP6796	0.334188	CGGCT_1	29.9861	169,713,139-169,718,590	-
		0.364103	CGGCC_1	24.322	169,713,139_169,718,590
		0.201709	AGGCC_1	22.669	169,713,139_169,718,590
	HAP6797	0.271795	GAATG_1	40.2597	169,719,751-169,725,066	-
		0.404274	TAATG_1	26.876	169,719,751_169,725,066
		0.257265	TAACG_1	11.2529	169,719,751_169,725,066
	HAP6798	0.316239	AATCC_1	29.3414	169,727,358-169,765,134	-
		0.401709	AATCG_1	26.9692	169,727,358_169,765,134
		0.192308	AATTC_1	13.5661	169,727,358_169,765,134
	HAP6799	0.394872	AAGTT_1	34.4423	169,765,487-169,772,951	-
		0.482906	AAACA_1	13.6972	169,765,487_169,772,951
	HAP6800	0.105983	GTTTT_1	42.3477	169,809,693-169,822,042	-
		0.582051	GTTCC_1	30.504	169,809,693_169,822,042
		0.278632	GTTCT_1	23.1333	169,809,693_169,822,042
	HAP6801	0.936752	AGGTA_1	28.4795	169,822,056-169,826,991	-
	HAP6802	0.211966	AGTAA_1	25.521	169,827,031-169,841,246	-
		0.636752	AGTGA_1	24.9369	169,827,031_169,841,246
	HAP6803	0.894017	TTTTT_1	18.2454	169,841,259-169,879,803	-
	HAP6804	0.354701	TGTCA_1	36.7554	169,902,030-169,907,889	-
		0.481197	CGTCA_1	24.2747	169,902,030_169,907,889
	HAP6805	0.374359	ATGTG_1	27.9111	169,907,890-169,924,297	-
		0.305128	GCGTG_1	25.8678	169,907,890_169,924,297
		0.268376	ATATA_1	14.2183	169,907,890_169,924,297
	HAP6806	0.405128	ACATA_1	35.0027	169,924,332-170,006,403	SUCLA2/NUDT15/MED4
		0.370085	ACATC_1	29.8546	169,924,332_170,006,403	SUCLA2/NUDT15/MED4
		0.190598	ACAGC_1	13.2714	169,924,332_170,006,403	SUCLA2/NUDT15/MED4
		0.190598	ACAGC_0	2.44165	169,924,332_170,006,403	SUCLA2/NUDT15/MED4
	HAP6807	0.659829	TTTAG_1	29.9575	170,006,417-170,034,066	MED4
		0.22906	TTCAG_1	25.3054	170,006,417_170,034,066	MED4
	HAP6808	0.494017	GTGTA_1	30.7114	170,037,422-170,037,441	-
		0.209402	ACGTG_1	19.8952	170,037,422_170,037,441
		0.167521	GCGTG_1	18.7393	170,037,422_170,037,441
	HAP6809	0.518803	TTATC_1	28.0986	170,037,448-170,037,884	-
		0.305983	TTGTC_1	21.6463	170,037,448_170,037,884
		0.305983	TTGTC_0	11.2316	170,037,448_170,037,884
	HAP6810	0.842735	TCTTG_1	36.6142	170,043,936-170,051,212
	HAP6811	0.444444	ACATA_1	23.3816	170,069,437-170,132,753	RB1/LPAR6
		0.421368	ACTTA_1	7.40218	170,069,437_170,132,753	RB1/LPAR6
	HAP6812	0.207692	AAGTT_1	39.7737	170,132,768-170,153,125	RB1
		0.610256	ACGTT_1	32.035	170,132,768_170,153,125	RB1
		0.112821	ACGTG_1	8.62999	170,132,768_170,153,125	RB1
	HAP6813	0.478632	TGAAG_1	50.7762	170,153,138-170,168,579	RCBTB2
		0.394017	TTAAG_1	21.3458	170,153,138_170,168,579	RCBTB2
	HAP6814	0.207692	GCCAA_1	44.1659	170,172,597-170,186,167	RCBTB2
		0.465812	GCCAT_1	35.1665	170,172,597_170,186,167	RCBTB2
		0.200855	ATCAA_1	18.6651	170,172,597_170,186,167	RCBTB2
		0.465812	GCCAT_0	3.48821	170,172,597_170,186,167	RCBTB2
		0.108547	ATTAA_1	3.03856	170,172,597_170,186,167	RCBTB2
	HAP6815	0.106838	CTCGC_0	53.0518	170,186,196-170,212,878	-
		0.106838	CTCGC_1	47.4925	170,186,196_170,212,878
		0.107692	ACTGC_1	29.809	170,186,196_170,212,878
		0.135043	CTCAC_1	25.5296	170,186,196_170,212,878
		0.569231	ATCGC_1	10.6377	170,186,196_170,212,878
	HAP6816	0.919658	TCTTG_1	34.8446	170,212,880-170,230,612	CYSLTR2
	HAP6817	0.836752	ACGCT_1	48.3753	170,238,113-170,307,137	-
		0.107692	ACGAT_1	9.20492	170,238,113_170,307,137
	HAP6818	0.110256	CTTCG_1	21.9464	170,332,749-170,341,852	FNDC3A
		0.135897	CCCCG_1	13.9117	170,332,749_170,341,852	FNDC3A
		0.616239	CTTTG_1	6.7368	170,332,749_170,341,852	FNDC3A
	HAP6819	0.140171	TACAC_1	41.1946	170,345,557-170,357,870	FNDC3A
		0.123077	TGTAC_1	23.7333	170,345,557_170,357,870	FNDC3A
		0.291453	TGCTC_1	20.3087	170,345,557_170,357,870	FNDC3A
		0.169231	TATTC_1	13.0345	170,345,557_170,357,870	FNDC3A
		0.169231	TATTC_0	0.78409	170,345,557_170,357,870	FNDC3A
	HAP6820	0.11453	GTAGC_1	24.7663	170,358,588-170,374,525	FNDC3A
		0.616239	ACAGC_1	16.1305	170,358,588_170,374,525	FNDC3A
		0.137607	ACATC_1	13.8768	170,358,588_170,374,525	FNDC3A
	HAP6821	0.109402	CGATC_1	47.0787	170,379,887-170,381,358	-
		0.389744	CAATC_1	30.3247	170,379,887_170,381,358
		0.306838	CAGTG_1	20.0241	170,379,887_170,381,358
		0.306838	CAGTG_0	1.60339	170,379,887_170,381,358
	HAP6822	0.503419	TTACG_1	39.6291	170,381,390-170,385,031	FNDC3A
		0.264957	CTGCA_1	2.03492	170,381,390_170,385,031	FNDC3A
	HAP6823	0.330769	TACGC_1	40.826	170,424,109-170,481,521	FNDC3A/MLNR/CDADC1/CAB39L
		0.54188	TGAAC_1	36.7827	170,424,109_170,481,521	FNDC3A/MLNR/CDADC1/CAB39L
		0.107692	TACAC_0	9.61015	170,424,109_170,481,521	FNDC3A/MLNR/CDADC1/CAB39L
		0.107692	TACAC_1	1.22147	170,424,109_170,481,521	FNDC3A/MLNR/CDADC1/CAB39L
	HAP6824	0.158974	GTGCC_1	27.2546	170,484,447-170,506,309	CAB39L
		0.102564	TCACC_1	26.8838	170,484,447_170,506,309	CAB39L
		0.635897	GTACC_1	13.4629	170,484,447_170,506,309	CAB39L
	HAP6825	0.811966	ATCAG_1	39.8179	170,506,310-170,510,463	CAB39L
	HAP6826	0.839316	TTCGA_1	36.381	170,512,518-170,544,886	CAB39L/SETDB2
	HAP6827	0.435897	TTAGG_1	38.2615	170,551,597-170,562,321	PHF11
		0.432479	TCCGG_1	18.3725	170,551,597_170,562,321	PHF11
		0.11453	TCAGA_1	8.12723	170,551,597_170,562,321	PHF11
	HAP6828	0.212821	AACGG_1	46.1908	170,562,327-170,582,986	PHF11/RCBTB1
		0.208547	ATTGG_1	24.2662	170,562,327_170,582,986	PHF11/RCBTB1
		0.121368	ATCGG_1	12.6474	170,562,327_170,582,986	PHF11/RCBTB1
		0.208547	ATTGG_0	2.73287	170,562,327_170,582,986	PHF11/RCBTB1
	HAP6829	0.147863	AATGT_1	49.3281	170,583,035-170,583,563	RCBTB1
		0.141026	AGTGT_1	28.3428	170,583,035_170,583,563	RCBTB1
		0.289744	AGCGT_1	18.7689	170,583,035_170,583,563	RCBTB1
	HAP6830	0.566667	AAATC_1	36.6879	170,587,898-170,613,262	ARL11/KPNA3
	HAP6831	0.338462	TCGGA_1	42.6587	170,613,523-170,618,347	KPNA3
		0.511111	TCAGA_1	21.8661	170,613,523_170,618,347	KPNA3
	HAP6832	0.67094	AGAAG_1	37.3019	170,629,592-170,665,633	KPNA3
		0.257265	GGAAG_1	25.7383	170,629,592_170,665,633	KPNA3
	HAP6833	0.249573	CTTAA_1	38.141	170,665,644-170,686,586	SPRYD7
		0.167521	TTTAG_1	35.9919	170,665,644_170,686,586	SPRYD7
		0.111111	TATAA_1	9.50069	170,665,644_170,686,586	SPRYD7
	HAP6834	0.776923	GAGCT_1	26.8758	170,693,147-170,693,234	TRIM13
		0.129915	GCGCT_1	21.8261	170,693,147_170,693,234	TRIM13
	HAP6835	0.281197	ATTCC_1	37.7061	170,693,258-170,696,302	TRIM13
		0.27265	ACTCC_1	36.6383	170,693,258_170,696,302	TRIM13
		0.277778	ATTCA_1	10.2707	170,693,258_170,696,302	TRIM13
		0.281197	ATTCC_0	9.66929	170,693,258_170,696,302	TRIM13
		0.118803	ACTTA_1	8.75313	170,693,258_170,696,302	TRIM13
	HAP6836	0.271795	GCTTA_1	34.8961	170,697,499-170,698,118	KCNRG
		0.603419	GCTTG_1	26.0448	170,697,499_170,698,118	KCNRG
	HAP6837	0.194872	CATGT_1	38.3002	170,698,133-170,703,910	KCNRG
		0.339316	CACGT_1	34.8581	170,698,133_170,703,910	KCNRG
		0.128205	CACGC_1	20.0702	170,698,133_170,703,910	KCNRG
	HAP6838	0.326496	TTCAT_1	44.0273	170,704,840-170,714,179	-
		0.144444	TCTTT_1	23.3355	170,704,840_170,714,179
		0.184615	CCCAT_1	20.2914	170,704,840_170,714,179
	HAP6839	0.241026	TCGCT_1	33.5579	170,715,973-170,754,278	gga-mir-16-1/gga-mir-15a/RF02109
		0.155556	GTGTT_1	32.4957	170,715,973_170,754,278	gga-mir-16-1/gga-mir-15a/RF02109
		0.153846	GTGCC_1	22.6855	170,715,973_170,754,278	gga-mir-16-1/gga-mir-15a/RF02109
	HAP6840	0.159829	CATCT_1	46.7528	170,754,309-170,794,010	-
		0.191453	TATCT_1	30.7372	170,754,309_170,794,010
		0.135043	TATTT_1	30.7292	170,754,309_170,794,010
		0.224786	TTTTT_1	13.6145	170,754,309_170,794,010
		0.159829	CATCT_0	10.1425	170,754,309_170,794,010
	HAP6841	0.101709	TCTGA_1	32.5572	170,794,029-170,798,030	-
		0.84188	TTTGA_1	26.3663	170,794,029_170,798,030
	HAP6842	0.221368	CTTCG_1	29.6414	170,798,259-170,800,065	-
		0.117949	TTTCA_1	26.9633	170,798,259_170,800,065
		0.567521	TTTCG_1	9.76828	170,798,259_170,800,065
		0.117949	TTTCA_0	2.38778	170,798,259_170,800,065
	HAP6843	0.851282	GCACC_1	27.5211	170,800,834-170,802,459	-
	HAP6844	0.497436	CTATT_1	44.4463	170,802,857-170,811,369	-
		0.444444	TTGTT_1	31.2428	170,802,857_170,811,369
	HAP6845	0.677778	CACAA_1	35.5114	170,812,450-170,835,811	-
		0.164103	CGCAA_1	10.8086	170,812,450_170,835,811
	HAP6846	0.951282	CAACG_1	28.6189	170,852,336-170,868,579	-
	HAP6847	0.545299	TTGTT_1	39.2672	170,876,665-170,913,487	-
		0.406838	TTATT_1	34.3617	170,876,665_170,913,487
	HAP6848	0.155556	TTTCC_1	44.6258	170,925,461-170,958,625	-
		0.710256	TTCTC_1	27.9899	170,925,461_170,958,625
		0.155556	TTTCC_0	10.6805	170,925,461_170,958,625
	HAP6849	0.575214	ACCCC_1	37.6928	170,958,630-171,025,100	-
		0.24359	GCCCC_1	24.6241	170,958,630_171,025,100
		0.120513	ATCCC_1	12.2153	170,958,630_171,025,100
	HAP6850	0.123932	GAATC_1	29.1954	171,035,675-171,082,648	-
		0.328205	AAATC_1	15.0324	171,035,675_171,082,648
		0.428205	AAACC_1	3.62006	171,035,675_171,082,648
	HAP6851	0.54359	AAAAC_1	35.8561	171,114,115-171,154,951	-
	HAP6852	0.347863	ATACG_1	59.879	171,154,969-171,172,575	-
		0.315385	ATATC_1	24.3947	171,154,969_171,172,575
	HAP6853	0.122222	ATGGC_1	37.7879	171,216,274-171,240,719	RNASEH2B
		0.750427	ATGCC_1	16.8066	171,216,274_171,240,719	RNASEH2B
	HAP6854	0.95641	GGATG_1	41.5308	171,240,720-171,252,516	RNASEH2B
	HAP6855	0.155556	CGAAG_1	50.8668	171,252,562-171,269,714	RNASEH2B
		0.395726	CAGAG_1	32.7871	171,252,562_171,269,714	RNASEH2B
		0.395726	CAGAG_0	3.76067	171,252,562_171,269,714	RNASEH2B
	HAP6856	0.715385	TAAAT_1	36.9737	171,280,545-171,285,531	-
		0.210256	TAAAC_1	17.1422	171,280,545_171,285,531
	HAP6857	0.282051	ATTTT_1	33.1865	171,285,537-171,315,719	-
		0.42735	ACTTT_1	25.1852	171,285,537_171,315,719
		0.231624	GCTAT_1	18.9899	171,285,537_171,315,719
	HAP6858	0.138462	TTTAG_1	37.9053	171,347,671-171,349,222	FAM124A
		0.602564	TTTCG_1	31.2988	171,347,671_171,349,222	FAM124A
		0.218803	TTTCA_1	9.31032	171,347,671_171,349,222	FAM124A
	HAP6859	0.177778	CCCAG_1	46.9459	171,349,234-171,361,534	-
		0.123932	CCCAA_1	29.5346	171,349,234_171,361,534
		0.441026	CCTAA_1	23.5546	171,349,234_171,361,534
		0.116239	ACCAA_1	15.8338	171,349,234_171,361,534
		0.123932	CCCAA_0	8.65542	171,349,234_171,361,534
	HAP6860	0.295726	GGGTC_1	35.4868	171,361,578-171,371,277	FAM124A
		0.573504	CCGTC_1	20.7829	171,361,578_171,371,277	FAM124A
		0.101709	CGATC_1	15.3706	171,361,578_171,371,277	FAM124A
	HAP6861	0.929915	ATAAA_1	40.4489	171,371,307-171,399,014	FAM124A/SERPINE3
	HAP6862	0.612821	TAAAC_1	33.9675	171,407,101-171,447,350	SERPINE3/INTS6
		0.331624	TAAAT_1	32.6392	171,407,101_171,447,350	SERPINE3/INTS6
	HAP6863	0.116239	ATTTG_0	31.748	171,449,502-171,453,037	-
		0.335043	ATTCA_1	26.8676	171,449,502_171,453,037
		0.417094	ACTTA_1	24.8272	171,449,502_171,453,037
		0.116239	ATTTG_1	19.1222	171,449,502_171,453,037
	HAP6864	0.923077	TTTTT_1	32.6842	171,465,780-171,480,161	WDFY2
	HAP6865	0.388889	GGGTT_1	32.9805	171,480,210-171,502,944	-
		0.15641	GGATT_1	29.6665	171,480,210_171,502,944
		0.305128	GAGTT_1	0.248198	171,480,210_171,502,944
	HAP6866	0.507692	TTTTT_1	32.8089	171,502,991-171,503,005
	HAP6867	0.278632	GACCA_1	36.3754	171,503,006-171,559,146	WDFY2
		0.31453	GGCCA_1	12.5014	171,503,006_171,559,146	WDFY2
		0.311966	TGCGA_1	2.72994	171,503,006_171,559,146	WDFY2
	HAP6868	0.432479	TGTAG_1	41.7092	171,559,154-171,577,203	-
		0.284615	CGTAT_1	31.4981	171,559,154_171,577,203
		0.112821	TGTAT_1	3.39137	171,559,154_171,577,203
	HAP6869	0.405983	CGCGG_1	29.2622	171,577,225-171,594,176	TMEM272
		0.296581	TACTG_1	15.3836	171,577,225_171,594,176	TMEM272
	HAP6870	0.465812	AACCC_1	40.9009	171,594,185-171,631,063	TMEM272
		0.382051	AATCC_1	13.1247	171,594,185_171,631,063	TMEM272
	HAP6871	0.852137	CTTAA_1	21.7082	171,631,105-171,652,500	ATP7B
	HAP6872	0.122222	AATAG_0	42.2214	171,652,520-171,679,691	ATP7B
		0.383761	AAAGG_1	25.5003	171,652,520_171,679,691	ATP7B
		0.122222	AATAG_1	10.4035	171,652,520_171,679,691	ATP7B
	HAP6873	0.452137	ACTAG_1	41.856	171,683,092-171,683,715	ALG11
		0.147009	ACCGT_1	39.7028	171,683,092_171,683,715	ALG11
		0.271795	ACCGG_1	16.5778	171,683,092_171,683,715	ALG11
	HAP6874	0.666667	AGGGA_1	35.2651	171,683,722-171,709,150	ALG11/NEK5
		0.11453	TGAAA_1	16.9717	171,683,722_171,709,150	ALG11/NEK5
		0.11453	TGAAA_0	16.1602	171,683,722_171,709,150	ALG11/NEK5
	HAP6875	0.366667	TGCTG_1	34.6494	171,713,157-171,713,783	NEK5/NEK3
		0.189744	CGCTG_0	22.8483	171,713,157_171,713,783	NEK5/NEK3
		0.418803	TGCAC_1	15.6328	171,713,157_171,713,783	NEK5/NEK3
		0.189744	CGCTG_1	4.58918	171,713,157_171,713,783	NEK5/NEK3
	HAP6876	0.347009	ATCTA_1	25.2259	171,713,786-171,730,121	NEK3/CKAP2
		0.44359	GTCTA_1	23.9973	171,713,786_171,730,121	NEK3/CKAP2
		0.188889	GCATA_0	15.3191	171,713,786_171,730,121	NEK3/CKAP2
	HAP6877	0.228205	GATTT_1	34.797	171,730,927-171,737,274	CKAP2/VPS36
		0.184615	AGTCT_0	24.8359	171,730,927_171,737,274	CKAP2/VPS36
		0.52735	AGTTT_1	20.4306	171,730,927_171,737,274	CKAP2/VPS36
		0.184615	AGTCT_1	9.57337	171,730,927_171,737,274	CKAP2/VPS36
	HAP6878	0.716239	TATGC_1	27.0319	171,745,090-171,792,895	VPS36/THSD1
	HAP6879	0.718803	GAATA_1	27.7637	171,816,339-171,835,727	SLC25A15
		0.115385	GAACA_1	8.55849	171,816,339_171,835,727	SLC25A15
	HAP6880	0.245299	TCTTT_1	40.4161	171,835,761-171,836,607	-
		0.619658	CCTTC_1	21.7322	171,835,761_171,836,607
		0.111111	CATTT_1	13.9329	171,835,761_171,836,607
		0.245299	TCTTT_0	5.15386	171,835,761_171,836,607
	HAP6881	0.133333	GTCTG_1	37.4072	171,836,635-171,851,244	SLC25A15/MRPS31
		0.110256	GTCTT_0	15.6871	171,836,635_171,851,244	SLC25A15/MRPS31
		0.106838	ACCTG_1	9.92066	171,836,635_171,851,244	SLC25A15/MRPS31
		0.110256	GTCTT_1	7.08817	171,836,635_171,851,244	SLC25A15/MRPS31
		0.62735	GTGTG_1	6.37774	171,836,635_171,851,244	SLC25A15/MRPS31
	HAP6882	0.12735	TTGGT_1	41.5456	171,854,037-171,876,491	MRPS31
		0.211111	TCGGT_1	26.2357	171,854,037_171,876,491	MRPS31
		0.633333	TCGGC_1	2.47146	171,854,037_171,876,491	MRPS31
	HAP6883	0.22906	TCTAA_1	21.2442	171,888,466-171,995,067	FOXO1
		0.460684	CTCAA_1	20.2948	171,888,466_171,995,067	FOXO1
		0.258974	CCTAA_1	9.04831	171,888,466_171,995,067	FOXO1
	HAP6884	0.833333	ATTTT_1	31.6963	171,998,571-172,028,128	-
	HAP6885	0.294872	GTCAT_1	21.6819	172,028,156-172,047,102	-
		0.582051	GTCGT_1	6.18576	172,028,156_172,047,102
	HAP6886	0.315385	ACTAT_1	28.2095	172,047,136-172,057,297	-
		0.180342	ATTAT_1	17.9062	172,047,136_172,057,297
		0.399145	ACCAT_1	9.2892	172,047,136_172,057,297
	HAP6887	0.151282	TTAAG_1	22.3104	172,057,312-172,075,157	-
		0.813675	TTAGG_1	14.113	172,057,312_172,075,157
		0.151282	TTAAG_0	0.85179	172,057,312_172,075,157
	HAP6888	0.151282	GTTAT_1	19.1319	172,075,158-172,105,364	-
		0.776923	GCCAT_1	11.4997	172,075,158_172,105,364
	HAP6889	0.826496	AATAA_1	31.3114	172,107,689-172,153,375	-
		0.11453	ACTAA_1	1.86072	172,107,689_172,153,375
	HAP6890	0.855556	TCAGA_1	5.55408	172,155,050-172,157,742	-
	HAP6891	0.847863	TGTGG_1	24.5026	172,164,797-172,172,975	-
		0.132479	AGTAG_1	15.7641	172,164,797_172,172,975
	HAP6892	0.575214	CGGAG_1	23.8445	172,187,388-172,199,168	-
		0.176068	CGAAG_1	13.9796	172,187,388_172,199,168
		0.111111	CTGAG_1	5.51169	172,187,388_172,199,168
	HAP6893	0.907692	ACCTT_1	31.9109	172,199,199-172,226,660	COG6
	HAP6894	0.898291	CCGTT_1	25.8572	172,227,067-172,230,434	COG6
	HAP6895	0.945299	ACAAA_1	41.0882	172,230,441-172,236,884	COG6
	HAP6896	0.268376	CATCT_1	28.053	172,241,033-172,248,256	COG6
		0.102564	CATTT_1	20.6431	172,241,033_172,248,256	COG6
		0.528205	TATTT_1	15.6189	172,241,033_172,248,256	COG6
	HAP6897	0.815385	ACGTC_1	23.3196	172,251,163-172,255,107	COG6
		0.109402	GTATC_1	16.5159	172,251,163_172,255,107	COG6
	HAP6898	0.900855	TAGTA_1	22.6514	172,257,678-172,262,033	-
	HAP6899	0.601709	AATGA_1	24.1338	172,266,252-172,294,470	COG6/LHFPL6
		0.187179	ACTGA_1	22.0619	172,266,252_172,294,470	COG6/LHFPL6
		0.141026	ACTGG_1	13.3151	172,266,252_172,294,470	COG6/LHFPL6
	HAP6900	0.140171	AAGGG_1	13.5258	172,294,546-172,296,367	-
		0.17265	AGGTG_1	11.3216	172,294,546_172,296,367
		0.17265	AGGTG_0	8.48003	172,294,546_172,296,367
		0.101709	AACTG_1	8.06736	172,294,546_172,296,367
		0.101709	AACTG_0	6.54613	172,294,546_172,296,367
		0.310256	AGGGG_1	1.34925	172,294,546_172,296,367
	HAP6901	0.317094	GTTAT_1	23.2495	172,300,400-172,312,819	-
		0.445299	GTTAC_1	19.8544	172,300,400_172,312,819
		0.104274	GTCAT_1	7.35012	172,300,400_172,312,819
	HAP6902	0.681197	GTCTG_1	30.3614	172,320,255-172,334,958	-
	HAP6903	0.75641	GCCAG_1	26.4294	172,338,111-172,338,777	-
		0.171795	CCCAG_1	7.38175	172,338,111_172,338,777
	HAP6904	0.816239	GCGCC_1	24.1214	172,338,778-172,362,881	-
	HAP6905	0.623932	GGAGG_1	28.6544	172,363,454-172,384,296	-
		0.188034	GGCGG_1	26.9114	172,363,454_172,384,296
		0.12735	ACCGG_1	14.7824	172,363,454_172,384,296
	HAP6906	0.158974	AGTAT_1	37.1034	172,363,454-172,384,296	-
		0.454701	CTTAT_1	23.1244	172,363,454_172,384,296
	HAP21	0.140171	TAAAG_1	26.1851	1,121,219-1,123,578	PBRM1
		0.183761	TGAAG_1	14.9155	1,121,219_1,123,578	PBRM1
		0.303419	TGAGA_1	14.7905	1,121,219_1,123,578	PBRM1
		0.111966	TGAAA_1	4.96864	1,121,219_1,123,578	PBRM1
		0.303419	TGAGA_0	1.66283	1,121,219_1,123,578	PBRM1
		0.183761	TGAAG_0	0.268782	1,121,219_1,123,578	PBRM1
	HAP22	0.720513	CTACC_1	24.7123	1,127,884-1,135,474	PBRM1
		0.192308	TCACT_1	0.538507	1,127,884_1,135,474	PBRM1
	HAP23	0.631624	TGCAG_1	11.4928	1,135,487-1,164,919	PBRM1
		0.240171	TACAG_1	9.76595	1,135,487_1,164,919	PBRM1
	HAP24	0.552991	GACCC_1	13.5484	1,164,928-1,193,425	GNL3/GLT8D1/SPCS1/NEK4
		0.202564	CATCC_1	10.5906	1,164,928_1,193,425	GNL3/GLT8D1/SPCS1/NEK4
		0.190598	GACCT_0	0.196066	1,164,928_1,193,425	GNL3/GLT8D1/SPCS1/NEK4
	HAP25	0.307692	CATAA_1	30.5665	1,215,868-1,221,273	ENSGALG00000001697
		0.513675	CATAG_1	25.6033	1,215,868_1,221,273	ENSGALG00000001697
	HAP26	0.22906	CGGAG_1	41.2193	1,221,286-1,244,929	MUSTN1/ENSGALG00000054442
		0.198291	GGCAA_1	14.7375	1,221,286_1,244,929	MUSTN1/ENSGALG00000054442
		0.335043	CGCAG_1	4.8225	1,221,286_1,244,929	MUSTN1/ENSGALG00000054442
	HAP27	0.638462	CGTTC_1	18.1538	1,244,936-1,257,104	ENSGALG00000001720
		0.202564	CATGC_1	14.4744	1,244,936_1,257,104	ENSGALG00000001720
	HAP28	0.705983	TATGA_1	20.2769	1,261,485-1,274,446	gga-mir-1719
		0.234188	CATGA_1	8.73282	1,261,485_1,274,446	gga-mir-1719
	HAP29	0.105983	AATGC_1	28.1606	1,274,457-1,291,770	SFMBT1
		0.278632	AGTTT_1	19.8639	1,274,457_1,291,770	SFMBT1
		0.111111	AGTGC_1	18.9528	1,274,457_1,291,770	SFMBT1
		0.305983	AGTGT_1	14.8826	1,274,457_1,291,770	SFMBT1
		0.124786	AGCTT_1	6.11003	1,274,457_1,291,770	SFMBT1
		0.124786	AGCTT_0	1.94166	1,274,457_1,291,770	SFMBT1
	HAP30	0.265812	GATAG_1	33.3761	1,299,094-1,321,213	SFMBT1
		0.576068	AATAG_1	17.419	1,299,094_1,321,213	SFMBT1
	HAP31	0.607692	CAAAG_1	24.3126	1,324,514-1,365,828	ENSGALG00000054790
		0.136752	CAAGG_1	19.1353	1,324,514_1,365,828	ENSGALG00000054790
	HAP32	0.419658	TTGCA_1	22.1526	1,365,833-1,368,640	-
		0.101709	TCGTG_1	19.8965	1,365,833_1,368,640
		0.112821	TCATA_1	16.7674	1,365,833_1,368,640
		0.269231	TCGCA_1	13.3967	1,365,833_1,368,640
		0.101709	TCGTG_0	7.75115	1,365,833_1,368,640
	HAP33	0.65812	GCCTA_1	23.3478	1,381,434-1,422,421	ENSGALG00000053211/ENSGALG00000048738
		0.160684	ACTCA_1	0.174184	1,381,434_1,422,421	ENSGALG00000053211/ENSGALG00000048738
GGA15	HAP261	0.264957	GAGTC_0	26.6343	6,947,970-6,978,591	UNG/FOXN4
		0.14188	GAATT_0	20.0805	6,947,970_6,978,591	UNG/FOXN4
		0.17265	GGGTC_0	19.3238	6,947,970_6,978,591	UNG/FOXN4
		0.317094	GAGTT_0	18.0205	6,947,970_6,978,591	UNG/FOXN4
	HAP262	0.835897	TGCCT_0	18.2282	6,978,599-6,993,784	FOXN4
	HAP263	0.103419	GAATA_0	16.4034	6,993,827-7,036,413	MYO1H/KCTD10
		0.65641	GTATA_0	15.0005	6,993,827_7,036,413	MYO1H/KCTD10
		0.163248	GTACA_0	4.29441	6,993,827_7,036,413	MYO1H/KCTD10
GGA20	HAP184	0.276068	TAGAT_0	28.3555	4,510,669-4,516,304	ENSGALG00000046818
		0.217949	TTAGT_0	11.6613	4,510,669_4,516,304	ENSGALG00000046818
		0.217949	TTAGT_1	7.43333	4,510,669_4,516,304	ENSGALG00000046818
		0.140171	TAGGC_1	2.61852	4,510,669_4,516,304	ENSGALG00000046818
		0.335897	TAGGT_0	1.8162	4,510,669_4,516,304	ENSGALG00000046818
	HAP185	0.748718	ATTAG_0	20.2742	4,516,366-4,555,395	ENSGALT00000067461/ENSGALT00000098299
		0.215385	ATTAA_1	8.01156	4,516,366_4,555,395	ENSGALT00000067461/ENSGALT00000098299
		0.215385	ATTAA_0	1.24	4,516,366_4,555,395	ENSGALT00000067461/ENSGALT00000098299
	HAP186	0.224786	CCTTA_0	9.84722	4,555,902-4,572,451	ENSGALT00000067461
		0.746154	CCCAA_0	9.04274	4,555,902_4,572,451	ENSGALT00000067461
		0.224786	CCTTA_1	2.8028	4,555,902_4,572,451	ENSGALT00000067461
	HAP187	0.601709	GAAAT_0	9.78021	4,572,462-4,629,756	ENSGALT00000105957
		0.315385	AAAAT_0	9.60856	4,572,462_4,629,756	ENSGALT00000105957
GGA27	HAP121	0.871795	TGAAA_1	26.6722	5,717,631-5,752,513	FAM117A /SLC35B1
	HAP122	0.11453	GTAAC_1	41.2051	5,752,549-5,769,119	SPOP
		0.296581	ATAGC_1	35.2188	5,752,549_5,769,119	SPOP
		0.125641	ATGGT_1	17.4934	5,752,549_5,769,119	SPOP
		0.215385	ATAAC_1	14.7332	5,752,549_5,769,119	SPOP
		0.222222	ATAAT_1	1.14429	5,752,549_5,769,119	SPOP
	HAP123	0.481197	GTTGC_1	23.4355	5,775,272-5,802,152	SPOP/RF02271/NXPH3
		0.464957	ATTGC_1	22.2027	5,775,272_5,802,152	SPOP/RF02271/NXPH3
	HAP124	0.628205	GTGTT_1	29.6679	5,805,208-5,841,904	NGFR
		0.276923	GCGTT_1	23.4365	5,805,208_5,841,904	NGFR
	HAP125	0.34359	TTAAC_1	38.6981	5,841,905-5,842,007	-
		0.268376	TCAAC_1	29.7894	5,841,905_5,842,007
	HAP126	0.261538	TCGAT_1	34.9048	5,851,784-5,861,766	-
		0.592308	TCGGT_1	16.6608	5,851,784_5,861,766
	HAP127	0.122222	GCAAG_1	51.8697	5,879,824-5,883,180	MPP3
		0.636752	ATGAA_1	29.1994	5,879,824_5,883,180	MPP3
	HAP128	0.497436	TCGTG_1	30.4292	5,883,208-5,888,452	MPP3
		0.318803	TGGTG_1	27.3134	5,883,208_5,888,452	MPP3
		0.12906	TCGTA_1	6.21529	5,883,208_5,888,452	MPP3
	HAP129	0.164957	CTCAT_1	40.829	5,888,467-5,905,886	MPP3/CFAP97D1
		0.121368	TCCAT_1	39.2129	5,888,467_5,905,886	MPP3/CFAP97D1
		0.666667	CCCAT_1	14.9619	5,888,467_5,905,886	MPP3/CFAP97D1
	HAP130	0.834188	CCAAT_1	32.8069	5,905,915-5,925,887	SOST
	HAP131	0.352991	AAAAC_1	40.6061	5,925,929-5,950,600	MEOX1
		0.315385	AAACT_1	25.2409	5,925,929_5,950,600	MEOX1
		0.295726	AAAAT_1	12.8981	5,925,929_5,950,600	MEOX1
	HAP132	0.195726	AATCA_1	40.8619	5,950,632-5,953,376	-
		0.104274	CATTA_1	20.117	5,950,632_5,953,376
		0.305983	AGTCG_1	18.9424	5,950,632_5,953,376
		0.25812	CATCA_1	10.2672	5,950,632_5,953,376
	HAP133	0.234188	GGACA_1	42.6778	5,979,378-6,004,702	PHB/ZNF652
		0.250427	AGACG_1	30.4299	5,979,378_6,004,702	PHB/ZNF652
		0.129915	AGACA_1	23.5103	5,979,378_6,004,702	PHB/ZNF652
		0.288889	GGACG_1	14.803	5,979,378_6,004,702	PHB/ZNF652
	HAP134	0.132479	AAAAA_1	40.5932	6,004,707-6,016,745	ZNF652
		0.27094	AAAGA_1	35.914	6,004,707_6,016,745	ZNF652
		0.588889	GGAGA_1	25.2753	6,004,707_6,016,745	ZNF652
	HAP135	0.478632	AAATG_1	37.3883	6,016,775-6,028,666	ZNF652
		0.478632	AAATG_0	4.89484	6,016,775_6,028,666	ZNF652
	HAP136	0.291453	GCCTT_1	25.2143	6,028,767-6,052,863	PHOSPHO1/ABI3/GNGT2
		0.360684	TCCTT_1	24.0887	6,028,767_6,052,863	PHOSPHO1/ABI3/GNGT2
	HAP137	0.105128	ATCCA_1	49.8003	6,059,623-6,066,558	IGF2BP1
		0.811111	ATACA_1	23.8411	6,059,623_6,066,558	IGF2BP1
	HAP138	0.506838	AATCT_1	34.5391	6,066,580-6,094,923	IGF2BP1/GIP/SNF8
		0.137607	CATTT_1	20.6225	6,066,580_6,094,923	IGF2BP1/GIP/SNF8
		0.275214	AATTT_1	20.3405	6,066,580_6,094,923	IGF2BP1/GIP/SNF8
	HAP139	0.494017	GGTGG_1	32.7828	6,094,930-6,098,174	GIP/SNF8
		0.291453	GGCGG_1	25.6829	6,094,930_6,098,174	GIP/SNF8
		0.291453	GGCGG_0	13.0683	6,094,930_6,098,174	GIP/SNF8
	HAP140	0.157265	GGAAA_1	25.3818	6,123,147-6,158,987	HOXB13
		0.702564	GAAAA_1	19.6326	6,123,147_6,158,987	HOXB13
	HAP141	0.911966	AACAC_1	19.3022	6,159,015-6,159,034	-
	HAP142	0.723932	GTGAC_1	29.0691	6,160,545-6,184,136	gga-mir-196-1
		0.115385	GTGTC_1	23.9894	6,160,545_6,184,136	gga-mir-196-1
		0.105128	GTAAC_1	3.7706	6,160,545_6,184,136	gga-mir-196-1
	HAP143	0.847863	GAACC_1	28.1298	6,184,139-6,190,965	HOXB9
	HAP144	0.649573	ATGAA_1	29.3511	6,190,987-6,223,187	HOXB9/HOXB8/HOXB7HOXB6
		0.28547	ATGAC_1	9.38008	6,190,987_6,223,187	HOXB9/HOXB8/HOXB7HOXB6
	HAP145	0.925641	ATCAA_1	22.3468	6,223,208-6,245,136	HOXB6/HOXB5/gga-mir-10aHOXB4
	HAP146	0.850427	TTTCG_1	29.8619	6,263,401-6,277,738	HOXB3/HOXB2
	HAP147	0.228205	ATACG_1	25.4102	6,294,091-6,308,892	-
		0.364957	ATATG_1	11.2579	6,294,091_6,308,892
		0.294872	ATATA_1	8.76844	6,294,091_6,308,892
	HAP148	0.371795	TGTTT_1	33.8928	6,310,946-6,322,327	-
		0.568376	TGATT_1	20.771	6,310,946_6,322,327
	HAP149	0.74359	CTTAT_1	19.2993	6,337,717-6,348,401	SKAP1
	HAP150	0.668376	ACACC_1	31.3606	6,348,407-6,371,002	SKAP1
		0.170085	ACATC_1	30.3752	6,348,407_6,371,002	SKAP1
		0.124786	ATACC_1	14.6872	6,348,407_6,371,002	SKAP1
		0.124786	ATACC_0	2.76546	6,348,407_6,371,002	SKAP1
	HAP151	0.250427	GTTAC_1	27.8375	6,371,043-6,400,026	-
		0.267521	GCCAC_1	26.037	6,371,043_6,400,026
		0.400855	GCTAC_1	13.619	6,371,043_6,400,026
	HAP152	0.633333	AGTAT_1	21.5285	6,400,039-6,432,008	-
		0.210256	AGTAG_1	18.3967	6,400,039_6,432,008
	HAP153	0.486325	TGAAA_1	28.7537	6,432,021-6,438,421	SKAP1
		0.364957	TAAAA_1	15.6563	6,432,021_6,438,421	SKAP1
	HAP154	0.482906	ATAAG_1	29.9736	6,438,444-6,575,040	SNX11/CBX1/NFE2L1/CDK5RAP3/PRR15L/PNPO/SP2/SP6/SCRN2/MRPL10/TBX21/TBKBP1/KPNB1/
		0.325641	CTAAG_1	22.1868	6,438,444_6,575,040	SNX11/CBX1/NFE2L1/CDK5RAP3/PRR15L/PNPO/SP2/SP6/SCRN2/MRPL10/TBX21/TBKBP1/KPNB1/
