# Supplementary material for: Haplotype analysis incorporating ancestral origins identified novel genetic loci associated with chicken body weight using an advanced intercross line
Source: Genet Sel Evol. 2024 Dec 20;56:78. doi: 10.1186/s12711-024-00946-y (PMC11660596; doi:10.1186/s12711-024-00946-y)
Supplement: Supplementary file 14 — Additional file 14: Table S12. 11 Blocks of high-parent dominance. [file 12711_2024_946_MOESM14_ESM.xlsx]

## Sheet: Sheet1
Chr	Haplotype	Gene	Position
GGA2	HAP2080	AVL9	47,996,576-48,032,258
	HAP2081	AVL9/KBTBD2	48,032,274-48,055,092
	HAP2082	KBTBD2/LSM5	48,055,103-48,058,378
	HAP2083	-	48,061,736_48,080,667
	HAP2084	-	48,088,991-48,094,961
	HAP2085	ENSGALT00000103801	48,095,009-48,119,993
	HAP2086	ENSGALT00000103801	48,120,001-48,123,417
	HAP2087	PDE1C	48,123,421-48,171,658
