# Supplementary material for: Haplotype analysis incorporating ancestral origins identified novel genetic loci associated with chicken body weight using an advanced intercross line
Source: Genet Sel Evol. 2024 Dec 20;56:78. doi: 10.1186/s12711-024-00946-y (PMC11660596; doi:10.1186/s12711-024-00946-y)
Supplement: Supplementary file 15 — Additional file15: Table S13. Blocks of mid-parent dominance across 12 chromosomes. [file 12711_2024_946_MOESM15_ESM.xlsx]

## Sheet: Sheet1
Chr	Haplotype	Position	Gene_name
GGA1	HAP6800	169,809,693-169,822,042	-
GGA1	HAP6801	169,822,056-169,826,991	-
GGA1	HAP6802	169,827,031-169,841,246	-
GGA1	HAP6803	169,841,259-169,879,803	-
GGA1	HAP6804	169,902,030-169,907,889	-
GGA1	HAP6805	169,907,890-169,924,297	-
GGA1	HAP6806	169,924,332-170,006,403	SUCLA2/NUDT15/MED4
GGA1	HAP6807	170,006,417-170,034,066	MED4
GGA1	HAP6808	170,037,422-170,037,441	-
GGA1	HAP6809	170,037,448-170,037,884	-
GGA1	HAP6810	170,043,936-170,051,212	-
GGA1	HAP6811	170,069,437-170,132,753	RB1/LPAR6
GGA1	HAP6818	170,332,749-170,341,852	FNDC3A
GGA1	HAP6819	170,345,557-170,357,870	FNDC3A
GGA1	HAP6820	170,358,588-170,374,525	FNDC3A
GGA1	HAP6821	170,379,887-170,381,358	-
GGA1	HAP6822	170,381,390-170,385,031	FNDC3A
GGA1	HAP6823	170,424,109-170,481,521	FNDC3A/MLNR/CDADC1/CAB39L
GGA1	HAP6824	170,484,447-170,506,309	CAB39L
GGA1	HAP6825	170,506,310-170,510,463	CAB39L
GGA1	HAP6826	170,512,518-170,544,886	CAB39L/SETDB2
GGA1	HAP6827	170,551,597-170,562,321	PHF11
GGA1	HAP6828	170,562,327-170,582,986	PHF11/RCBTB1
GGA1	HAP6829	170,583,035-170,583,563	RCBTB1
GGA1	HAP6830	170,587,898-170,613,262	ARL11/KPNA3
GGA1	HAP6831	170,613,523-170,618,347	KPNA3
GGA1	HAP6832	170,629,592-170,665,633	KPNA3
GGA1	HAP6833	170,665,644-170,686,586	SPRYD7
GGA1	HAP6834	170,693,147-170,693,234	TRIM13
GGA1	HAP6835	170,693,258-170,696,302	TRIM13
GGA1	HAP6836	170,697,499-170,698,118	KCNRG
GGA1	HAP6837	170,698,133-170,703,910	KCNRG
GGA1	HAP6838	170,704,840-170,714,179	-
GGA1	HAP6839	170,715,973-170,754,278	gga-mir-16-1/gga-mir-15a/RF02109
GGA1	HAP6840	170,754,309-170,794,010	-
GGA1	HAP6848	170,925,461-170,958,625	-
GGA1	HAP6849	170,958,630-171,025,100	-
GGA1	HAP6850	171,035,675-171,082,648	-
GGA1	HAP6851	171,114,115-171,154,951	RCBTB1
GGA1	HAP6852	171,154,969-171,172,575	-
GGA1	HAP6853	171,216,274-171,240,719	RNASEH2B
GGA1	HAP6854	171,240,720-171,252,516	RNASEH2B
GGA1	HAP6855	171,252,562-171,269,714	RNASEH2B
GGA1	HAP6856	171,280,545-171,285,531	-
GGA1	HAP6857	171,285,537-171,315,719	-
GGA1	HAP6858	171,347,671-171,349,222	FAM124A
GGA1	HAP6859	171,349,234-171,361,534	-
GGA1	HAP6860	171,361,578-171,371,277	FAM124A
GGA1	HAP6861	171,371,307-171,399,014	FAM124A/SERPINE3
GGA1	HAP6862	171,407,101-171,447,350	SERPINE3/INTS6
GGA2	HAP1384	32,045,935-32,049,423	-
GGA2	HAP246	6,023,400-6,023,453	-
GGA2	HAP247	6,023,464-6,027,370	-
GGA2	HAP248	6,028,658-6,043,377	-
GGA2	HAP249	6,043,384-6,052,563	-
GGA2	HAP252	6,096,114-6,124,273	-
GGA2	HAP253	6,125,350-6,129,170	-
GGA2	HAP254	6,129,182-6,138,937	-
GGA2	HAP255	6,138,938-6,149,345	-
GGA2	HAP256	6,149,370-6,149,602	-
GGA2	HAP257	6,149,630-6,158,980	-
GGA2	HAP258	6,162,944-6,177,079	XYLB
GGA2	HAP259	6,177,081-6,202,146	XYLB
GGA2	HAP1434	33,532,826-33,534,154	-
GGA2	HAP1435	33,534,174-33,546,369	-
GGA2	HAP1436	33,546,371-33,580,263	-
GGA2	HAP1437	33,586,758-33,601,539	-
GGA2	HAP1438	33,601,571-33,614,499	-
GGA2	HAP1439	33,614,500-33,653,271	-
GGA2	HAP1440	33,674,755-33,689,291	-
GGA2	HAP1441	33,689,292-33,708,557	-
GGA2	HAP1442	33,710,058-33,718,277	-
GGA2	HAP1443	33,726,082-33,740,804	-
GGA2	HAP1444	33,759,293-33,772,011	-
GGA2	HAP1445	33,785,576-33,818,773	-
GGA2	HAP1446	33,818,790-33,852,535	WIPF3
GGA2	HAP1447	33,852,539-33,852,632	-
GGA2	HAP1448	33,852,648-33,890,176	WIPF3/SCRN1
GGA2	HAP1458	34,143,751-34,143,767	-
GGA2	HAP1459	34,143,772-34,154,067	-
GGA2	HAP1461	34,177,030-34,180,380	-
GGA2	HAP1462	34,180,390-34,208,497	-
GGA2	HAP1463	34,208,503-34,210,711	-
GGA2	HAP1464	34,210,712-34,226,928	-
GGA2	HAP1465	34,230,230-34,234,554	-
GGA2	HAP1466	34,234,601-34,247,538	-
GGA2	HAP1467	34,247,553-34,264,491	GALNT15
GGA2	HAP1468	34,265,954-34,274,266	GALNT15
GGA2	HAP1469	34,281,558-34,286,359	-
GGA2	HAP1470	34,287,464-34,292,850	-
GGA2	HAP1471	34,292,854-34,317,505	DPH3P1/OXNAD1
GGA2	HAP1472	34,321,205-34,329,006	RFTN1
GGA2	HAP1473	34,345,336-34,365,055	RFTN1
GGA2	HAP1474	34,365,083-34,383,510	RFTN1
GGA2	HAP1475	34,385,309-34,385,398	-
GGA2	HAP1483	34,484,270-34,494,735	-
GGA2	HAP1484	34,513,567-34,535,382	PLCL2
GGA2	HAP1485	34,538,855-34,555,725	-
GGA2	HAP1486	34,555,758-34,565,809	-
GGA2	HAP1487	34,568,968-34,600,535	PLCL2
GGA2	HAP1500	34,952,402-34,965,277	TBC1D5
GGA2	HAP1501	34,965,288-34,992,104	-
GGA2	HAP1502	34,992,105-34,998,582	-
GGA2	HAP1503	34,999,465-35,011,640	-
GGA2	HAP1504	35,011,689-35,045,973	-
GGA2	HAP1505	35,045,989-35,071,515	-
GGA2	HAP1506	35,071,518-35,119,118	-
GGA2	HAP1534	35,857,983-35,860,661	-
GGA2	HAP1535	35,860,663-35,876,088	-
GGA2	HAP1536	35,876,141-35,905,988	-
GGA2	HAP1537	35,906,026-35,944,537	-
GGA2	HAP1538	35,957,172-35,973,276	-
GGA2	HAP1539	35,973,321-35,989,719	-
GGA2	HAP1540	35,989,763-36,005,530	-
GGA2	HAP1541	36,014,913-36,022,647	-
GGA2	HAP1542	36,022,652-36,033,816	-
GGA2	HAP1543	36,048,880-36,050,105	-
GGA2	HAP1544	36,050,106-36,053,665	-
GGA2	HAP1545	36,053,675-36,074,348	-
GGA2	HAP1546	36,079,712-36,123,254	-
GGA2	HAP1547	36,127,103-36,160,949	-
GGA2	HAP1548	36,165,385-36,179,212	-
GGA2	HAP1549	36,179,237-36,184,613	-
GGA2	HAP1550	36,184,615-36,201,736	-
GGA2	HAP1551	36,213,975-36,241,134	-
GGA2	HAP1552	36,241,497-36,265,828	-
GGA2	HAP1553	36,282,397-36,290,862	-
GGA2	HAP1554	36,296,812-36,304,292	-
GGA2	HAP1555	36,304,298-36,315,068	-
GGA2	HAP1556	36,320,730-36,351,901	-
GGA2	HAP1557	36,351,911-36,402,770	-
GGA2	HAP1558	36,402,828-36,418,975	-
GGA2	HAP1559	36,423,539-36,463,144	-
GGA2	HAP1569	36,724,897-36,729,087	-
GGA2	HAP1570	36,734,633-36,738,099	-
GGA2	HAP1571	36,751,960-36,827,329	UBE2E2
GGA2	HAP1577	36,981,181-37,000,058	UBE2E2
GGA2	HAP1585	37,194,473-37,212,028	THRB
GGA2	HAP3559	85,607,779-85,616,011	ZNF830
GGA2	HAP3560	85,630,428-85,644,933	BAG1/CHMP5
GGA2	HAP3561	85,646,103-85,658,329	CHMP5/FH
GGA2	HAP3562	85,672,085-85,728,697	SDHA/CCDC127
GGA2	HAP3572	85,929,309-85,929,924	-
GGA2	HAP3573	85,931,042-85,968,639	-
GGA2	HAP3574	85,968,673-85,971,773	-
GGA2	HAP3575	85,971,782-85,981,750	-
GGA2	HAP3576	85,983,809-85,987,563	NDUFS6
GGA2	HAP3577	85,987,573-86,004,204	-
GGA2	HAP3578	86,009,994-86,039,068	-
GGA2	HAP3579	86,039,079-86,054,741	IRX4
GGA2	HAP3580	86,054,744-86,102,581	-
GGA2	HAP3581	86,106,459-86,123,031	-
GGA2	HAP3582	86,123,046-86,131,401	-
GGA2	HAP3583	86,150,865-86,161,544	-
GGA2	HAP3584	86,180,635-86,186,304	-
GGA2	HAP3585	86,186,338-86,261,805	-
GGA2	HAP3586	86,262,930-86,281,079	-
GGA2	HAP3587	86,327,297-86,353,818	-
GGA2	HAP3588	86,366,374-86,389,991	-
GGA2	HAP3589	86,389,993-86,425,964	-
GGA2	HAP3590	86,430,034-86,449,882	-
GGA2	HAP3591	86,449,986-86,510,503	RF00001
GGA2	HAP3595	86,668,123-86,695,855	-
GGA2	HAP3619	87,419,775-87,431,505	-
GGA2	HAP3620	87,452,611-87,484,411	-
GGA2	HAP3621	87,484,417-87,523,657	-
GGA2	HAP3622	87,525,218-87,555,602	-
GGA2	HAP3623	87,569,096-87,590,055	-
GGA2	HAP3624	87,596,646-87,625,872	-
GGA2	HAP3625	87,629,202-87,642,231	-
GGA2	HAP3626	87,647,167-87,675,864	-
GGA2	HAP3627	87,676,152-87,721,013	-
GGA2	HAP3628	87,743,307-87,763,965	-
GGA2	HAP3629	87,765,355-87,804,418	-
GGA2	HAP3630	87,809,797-87,826,483	ANKS6
GGA2	HAP3631	87,827,417-87,839,501	ANKS6
GGA2	HAP3632	87,839,532-87,859,478	ANKS6/GALNT12
GGA2	HAP3633	87,859,500-87,883,885	GALNT12
GGA2	HAP3634	87,883,889-87,913,769	GALNT12/GABBR2
GGA2	HAP3642	88,129,453-88,139,120	GABBR2
GGA2	HAP3643	88,139,207-88,187,269	GABBR2
GGA2	HAP3644	88,188,519-88,216,702	GABBR2
GGA2	HAP3645	88,216,747-88,228,959	GABBR2
GGA2	HAP3646	88,229,795-88,270,897	GABBR2
GGA2	HAP4083	99,386,646-99,386,650	-
GGA2	HAP4084	99,386,662-99,388,968	-
GGA2	HAP4085	99,390,795-99,400,187	PTPRM
GGA2	HAP4086	99,405,273-99,414,348	-
GGA2	HAP4087	99,414,377-99,433,419	-
GGA2	HAP4088	99,433,424-99,441,687	-
GGA2	HAP4089	99,441,703-99,483,393	-
GGA2	HAP4090	99,483,396-99,491,033	-
GGA2	HAP4091	99,491,039-99,491,949	-
GGA2	HAP4092	99,491,958-99,502,779	-
GGA2	HAP4093	99,509,016-99,520,952	LAMA1
GGA2	HAP4099	99,672,714-99,674,677	-
GGA2	HAP4100	99,677,664-99,684,847	-
GGA2	HAP4101	99,688,634-99,697,920	-
GGA2	HAP4102	99,699,307-99,731,232	-
GGA2	HAP4103	99,743,461-99,792,094	-
GGA2	HAP4104	99,792,681-99,806,458	-
GGA2	HAP4105	99,807,961-99,849,556	-
GGA2	HAP4106	99,849,597-99,857,290	-
GGA2	HAP4107	99,857,294-99,874,627	-
GGA2	HAP4108	99,877,083-99,926,281	-
GGA2	HAP4109	99,927,734-99,933,470	-
GGA2	HAP4110	99,933,484-99,947,420	-
GGA2	HAP4111	99,947,754-99,948,501	-
GGA2	HAP4112	99,948,513-99,977,255	-
GGA2	HAP4113	99,997,768-100,028,320	-
GGA2	HAP4114	100,028,350-100,054,176	-
GGA2	HAP4115	100,054,197-100,077,489	-
GGA2	HAP4116	100,077,493-100,126,718	-
GGA2	HAP4117	100,132,762-100,139,465	-
GGA2	HAP4118	100,163,226-100,172,856	-
GGA2	HAP4119	100,177,392-100,205,787	EPB41L3
GGA2	HAP4120	100,205,841-100,232,184	EPB41L3
GGA2	HAP4121	100,232,236-100,237,237	-
GGA2	HAP4122	100,254,238-100,267,216	AKAIN1
GGA2	HAP4123	100,276,275-100,281,651	-
GGA2	HAP4124	100,291,093-100,313,806	-
GGA2	HAP4125	100,313,833-100,336,880	-
GGA2	HAP4126	100,336,892-100,355,911	-
GGA2	HAP4127	100,361,897-100,404,425	-
GGA2	HAP4128	100,404,453-100,436,006	-
GGA2	HAP4129	100,437,550-100,448,897	-
GGA2	HAP4130	100,464,161-100,498,948	DLGAP1
GGA2	HAP4131	100,498,949-100,534,250	-
GGA2	HAP4132	100,547,207-100,619,133	DLGAP1
GGA2	HAP4133	100,624,517-100,631,868	-
GGA2	HAP4134	100,634,935-100,639,186	-
GGA2	HAP4135	100,649,719-100,657,164	-
GGA2	HAP4136	100,659,034-100,667,434	DLGAP1
GGA2	HAP4137	100,668,302-100,712,079	DLGAP1
GGA2	HAP4138	100,715,394-100,753,861	-
GGA2	HAP4154	101,083,229-101,085,255	-
GGA2	HAP4155	101,094,596-101,117,928	SMCHD1
GGA2	HAP4156	101,131,241-101,153,692	SMCHD1
GGA2	HAP4157	101,158,194-101,162,283	-
GGA2	HAP4158	101,165,791-101,174,428	NDC80
GGA2	HAP4159	101,183,450-101,192,568	NDC80/METTL4
GGA2	HAP4160	101,227,462-101,230,114	-
GGA2	HAP4161	101,230,116-101,236,888	-
GGA2	HAP4162	101,244,151-101,254,727	-
GGA2	HAP4163	101,254,751-101,288,019	-
GGA2	HAP4164	101,288,104-101,289,859	-
GGA2	HAP4165	101,289,912-101,301,700	-
GGA2	HAP4166	101,301,760-101,304,630	-
GGA2	HAP4167	101,309,972-101,360,790	-
GGA2	HAP4168	101,360,830-101,370,322	-
GGA2	HAP4169	101,376,078-101,382,929	-
GGA2	HAP4170	101,385,869-101,402,401	-
GGA2	HAP4171	101,403,573-101,423,153	-
GGA2	HAP4172	101,423,196-101,459,262	-
GGA2	HAP4173	101,461,440-101,472,276	-
GGA2	HAP4174	101,480,189-101,483,870	-
GGA2	HAP4175	101,483,880-101,502,511	-
GGA2	HAP4176	101,502,526-101,515,104	-
GGA2	HAP4177	101,515,106-101,519,488	-
GGA2	HAP4178	101,541,304-101,570,781	-
GGA2	HAP4179	101,570,790-101,637,152	-
GGA2	HAP4767	115,171,585-115,178,918	VCPIP1
GGA2	HAP4768	115,204,169-115,205,895	-
GGA2	HAP4769	115,205,935-115,221,998	SGK3
GGA2	HAP4770	115,222,000-115,248,456	SGK3
GGA2	HAP4771	115,260,629-115,268,373	SGK3
GGA2	HAP4772	115,268,401-115,289,992	RF00439/TCF24/PPP1R42
GGA2	HAP4773	115,289,994-115,300,865	PPP1R42
GGA2	HAP4774	115,304,175-115,353,537	PPP1R42/COPS5
GGA2	HAP4775	115,353,610-115,374,629	-
GGA2	HAP4776	115,374,638-115,412,502	ARFGEF1
GGA2	HAP4777	115,412,582-115,435,199	ARFGEF1
GGA2	HAP4778	115,442,186-115,448,838	-
GGA2	HAP4779	115,448,843-115,474,349	ARFGEF1
GGA2	HAP4780	115,474,395-115,539,666	CPA6
GGA2	HAP4790	115,690,977-115,725,630	PREX2
GGA2	HAP4791	115,739,098-115,751,683	PREX2
GGA2	HAP4792	115,751,693-115,755,610	PREX2
GGA2	HAP4793	115,755,642-115,822,722	PREX2/C8orf34
GGA2	HAP4794	115,822,741-115,838,388	-
GGA2	HAP4795	115,838,414-115,845,639	-
GGA2	HAP4796	115,845,667-115,879,557	C8orf34
GGA2	HAP4797	115,879,571-115,943,748	C8orf34
GGA2	HAP4800	116,035,807-116,051,488	-
GGA2	HAP4801	116,052,632-116,053,467	-
GGA2	HAP4802	116,060,675-116,070,191	-
GGA2	HAP4803	116,070,228-116,070,871	-
GGA2	HAP4804	116,070,874-116,081,367	-
GGA2	HAP4805	116,108,115-116,110,197	-
GGA2	HAP4806	116,115,649-116,123,525	-
GGA2	HAP4807	116,135,102-116,172,410	-
GGA2	HAP4808	116,211,909-116,215,336	-
GGA2	HAP4809	116,221,079-116,272,648	-
GGA2	HAP4813	116,344,227-116,344,310	-
GGA2	HAP4814	116,344,323-116,355,754	SULF1
GGA2	HAP4815	116,355,770-116,379,230	-
GGA2	HAP4816	116,379,267-116,392,141	-
GGA2	HAP4817	116,396,158-116,420,731	-
GGA2	HAP4818	116,420,739-116,436,663	-
GGA2	HAP4819	116,436,711-116,447,743	-
GGA2	HAP4820	116,447,785-116,455,661	-
GGA2	HAP4821	116,468,307-116,526,508	PRDM14/NCOA2
GGA2	HAP4826	116,689,797-116,727,809	-
GGA2	HAP4827	116,727,813-116,756,591	TRAM1/LACTB2
GGA2	HAP4828	116,756,605-116,764,266	LACTB2
GGA2	HAP4829	116,764,277-116,765,243	LACTB2
GGA2	HAP4830	116,775,551-116,799,776	XKR9
GGA2	HAP4831	116,799,780-116,820,981	-
GGA2	HAP4832	116,820,991-116,822,665	-
GGA2	HAP4833	116,822,692-116,844,791	-
GGA2	HAP4843	116,975,091-116,980,392	EYA1
GGA2	HAP4844	116,980,442-116,993,278	EYA1
GGA2	HAP4845	117,003,212-117,016,943	EYA1
GGA2	HAP4846	117,016,973-117,020,005	-
GGA2	HAP4847	117,020,049-117,030,844	-
GGA2	HAP4850	117,092,670-117,130,352	-
GGA2	HAP4851	117,131,405-117,151,592	-
GGA2	HAP4852	117,151,681-117,174,264	-
GGA2	HAP4853	117,175,526-117,193,906	-
GGA2	HAP4854	117,195,121-117,196,773	-
GGA2	HAP4855	117,216,213-117,236,424	-
GGA2	HAP4856	117,236,435-117,236,517	-
GGA2	HAP4857	117,244,942-117,256,345	-
GGA2	HAP4858	117,263,025-117,265,751	-
GGA2	HAP4859	117,265,768-117,288,075	-
GGA2	HAP4867	117,436,622-117,443,224	-
GGA2	HAP4868	117,443,261-117,471,996	-
GGA2	HAP4869	117,471,998-117,491,858	-
GGA2	HAP4870	117,491,904-117,518,325	-
GGA2	HAP4873	117,540,393-117,550,001	-
GGA2	HAP5791	139,623,564-139,629,406	-
GGA2	HAP5792	139,629,412-139,646,207	-
GGA2	HAP5793	139,646,213-139,659,661	-
GGA2	HAP5794	139,659,709-139,715,662	-
GGA2	HAP5795	139,723,783-139,784,129	MYC
GGA2	HAP5796	139,786,418-139,799,983	-
GGA2	HAP5797	139,800,002-139,832,063	-
GGA2	HAP5798	139,838,423-139,863,304	-
GGA2	HAP5799	139,863,310-139,941,153	-
GGA3	HAP1427	34,611,200-34,631,162	KIF26B
GGA3	HAP1428	34,633,482-34,674,244	KIF26B
GGA3	HAP1433	34,750,781-34,771,958	EFCAB2
GGA3	HAP1434	34,780,875-34,785,513	HNRNPU
GGA3	HAP1435	34,797,731-34,807,739	COX20
GGA3	HAP1436	34,807,750-34,812,997	-
GGA3	HAP1437	34,812,998-34,826,318	DESI2
GGA3	HAP1438	34,826,326-34,841,198	DESI2
GGA3	HAP1439	34,841,207-34,880,284	ADSS
GGA4	HAP323	8,305,555-8,315,231	-
GGA4	HAP324	8,319,426-8,360,798	DACH2
GGA4	HAP325	8,360,826-8,381,522	DACH2
GGA4	HAP326	8,390,325-8,390,361	-
GGA4	HAP327	8,399,301-8,399,370	-
GGA4	HAP328	8,399,387-8,402,009	-
GGA4	HAP329	8,418,319-8,422,963	-
GGA4	HAP330	8,422,970-8,430,959	-
GGA4	HAP331	8,430,985-8,444,190	-
GGA4	HAP332	8,452,660-8,456,993	-
GGA4	HAP333	8,458,091-8,471,006	-
GGA4	HAP334	8,471,039-8,490,340	-
GGA4	HAP335	8,490,352-8,516,136	-
GGA4	HAP336	8,544,073-8,562,283	CHM
GGA4	HAP337	8,562,313-8,573,990	CHM
GGA4	HAP338	8,574,000-8,589,057	CHM
GGA4	HAP339	8,589,848-8,598,806	-
GGA4	HAP340	8,623,412-8,631,158	CHM
GGA4	HAP341	8,632,990-8,650,360	-
GGA4	HAP342	8,659,256-8,673,398	POF1B
GGA4	HAP343	8,675,693-8,683,914	ZNF711
GGA4	HAP344	8,683,931-8,702,504	ZNF711
GGA4	HAP345	8,703,011-8,730,971	APOOL
GGA4	HAP346	8,730,991-8,735,651	APOOL
GGA4	HAP347	8,736,325-8,742,588	-
GGA4	HAP348	8,749,575-8,767,780	-
GGA4	HAP349	8,767,796-8,770,497	-
GGA4	HAP350	8,781,845-8,785,024	-
GGA4	HAP351	8,785,025-8,807,238	-
GGA4	HAP352	8,807,244-8,843,830	-
GGA4	HAP634	14,376,605-14,401,251	-
GGA4	HAP635	14,402,968-14,416,168	-
GGA4	HAP636	14,416,185-14,471,401	-
GGA4	HAP1306	31,702,467-31,703,828	-
GGA4	HAP1307	31,703,838-31,709,988	TTC29
GGA4	HAP1308	31,709,994-31,714,228	-
GGA4	HAP1309	31,714,249-31,719,846	-
GGA4	HAP1310	31,719,867-31,720,488	-
GGA4	HAP1311	31,752,702-31,781,176	-
GGA4	HAP1312	31,781,840-31,781,894	-
GGA4	HAP1313	31,797,730-31,814,988	-
GGA4	HAP1314	31,815,009-31,827,097	-
GGA4	HAP1315	31,830,381-31,832,359	-
GGA4	HAP1317	31,892,940-31,910,723	EDNRA
GGA4	HAP1318	31,910,727-31,913,481	-
GGA4	HAP1319	31,913,504-31,923,070	EDNRA
GGA4	HAP1320	31,930,325-31,939,566	EDNRA
GGA4	HAP1321	31,943,281-31,949,066	-
GGA4	HAP1322	31,949,091-31,951,495	-
GGA4	HAP1323	31,956,350-31,973,907	PRMT9/TMEM184C
GGA4	HAP1375	32,900,857-32,917,534	-
GGA4	HAP1376	32,924,680-32,966,213	LRBA
GGA4	HAP1377	32,980,802-32,981,124	-
GGA4	HAP1378	32,981,143-33,047,654	LRBA/MAB21L2
GGA4	HAP1414	33,910,817-33,928,445	ARFIP1
GGA4	HAP1415	33,936,509-33,977,873	-
GGA4	HAP1416	33,977,883-33,999,704	-
GGA4	HAP1417	33,999,736-34,005,246	-
GGA4	HAP1418	34,005,281-34,028,691	SCLT1
GGA4	HAP1419	34,037,880-34,049,589	SCLT1
GGA4	HAP1420	34,049,627-34,087,078	CDKL2/SH2D4A/
GGA4	HAP1421	34,091,414-34,108,449	-
GGA4	HAP1422	34,108,478-34,145,188	INTS10
GGA4	HAP1447	34,691,117-34,697,859	WRN
GGA4	HAP1951	46,409,417-46,411,609	HNRNPD
GGA4	HAP1952	46,417,658-46,417,724	-
GGA4	HAP1953	46,435,375-46,445,458	COQ2/HPSE
GGA4	HAP1954	46,445,497-46,462,803	HELQ
GGA4	HAP1955	46,474,275-46,516,926	GPAT3
GGA4	HAP2038	48,579,968-48,585,589	-
GGA4	HAP2039	48,588,326-48,597,983	-
GGA4	HAP2040	48,597,986-48,614,085	-
GGA4	HAP2041	48,620,692-48,643,561	-
GGA4	HAP2042	48,689,349-48,689,358	-
GGA4	HAP2043	48,689,359-48,712,214	-
GGA4	HAP2044	48,715,705-48,722,307	-
GGA4	HAP2045	48,722,308-48,728,185	-
GGA4	HAP2046	48,728,195-48,744,436	-
GGA4	HAP2047	48,762,711-48,771,880	-
GGA4	HAP2210	52,639,846-52,689,000	FAT4
GGA4	HAP2211	52,695,018-52,701,588	-
GGA4	HAP2212	52,732,485-52,742,044	-
GGA4	HAP2213	52,742,058-52,749,018	-
GGA4	HAP2214	52,750,961-52,751,040	-
GGA4	HAP2215	52,751,060-52,773,127	-
GGA4	HAP2216	52,773,145-52,812,606	ANKRD50
GGA4	HAP2217	52,812,617-52,854,946	-
GGA4	HAP2223	53,020,865-53,030,290	-
GGA4	HAP2224	53,030,295-53,066,035	-
GGA4	HAP2225	53,075,873-53,097,050	-
GGA4	HAP2226	53,103,759-53,117,516	-
GGA4	HAP2227	53,118,624-53,139,334	-
GGA4	HAP2228	53,139,356-53,168,531	-
GGA4	HAP2229	53,168,840-53,170,104	-
GGA4	HAP2230	53,170,128-53,210,135	-
GGA4	HAP2231	53,210,142-53,216,833	-
GGA4	HAP2232	53,219,092-53,275,062	-
GGA4	HAP2241	53,428,410-53,432,819	-
GGA4	HAP2242	53,438,018-53,451,015	-
GGA4	HAP2243	53,451,027-53,462,227	-
GGA4	HAP2244	53,475,182-53,481,622	-
GGA4	HAP2245	53,487,138-53,487,150	-
GGA4	HAP2246	53,497,896-53,516,988	SPATA5
GGA4	HAP2247	53,517,007-53,530,319	SPATA5
GGA4	HAP2248	53,530,349-53,554,099	SPATA5
GGA4	HAP2249	53,581,651-53,581,876	-
GGA4	HAP2250	53,587,188-53,596,208	-
GGA4	HAP2251	53,607,038-53,628,902	BBS12
GGA4	HAP2252	53,628,918-53,634,171	BBS12/CETN1
GGA4	HAP2253	53,639,944-53,645,644	-
GGA4	HAP2254	53,649,610-53,656,678	-
GGA4	HAP2255	53,656,690-53,679,383	-
GGA4	HAP2318	55,177,544-55,179,334	-
GGA4	HAP2319	55,192,321-55,202,097	-
GGA4	HAP2320	55,226,327-55,228,195	-
GGA4	HAP2321	55,231,597-55,243,431	-
GGA4	HAP2322	55,243,436-55,257,552	-
GGA4	HAP2323	55,257,596-55,279,775	-
GGA4	HAP2324	55,279,787-55,296,466	-
GGA4	HAP2325	55,296,517-55,309,157	-
GGA4	HAP2326	55,309,198-55,334,544	-
GGA4	HAP2327	55,351,516-55,360,581	-
GGA4	HAP2328	55,368,967-55,383,063	-
GGA4	HAP2329	55,386,879-55,391,890	-
GGA4	HAP2330	55,396,806-55,444,626	-
GGA4	HAP2334	55,560,687-55,589,083	-
GGA4	HAP2335	55,589,329-55,593,218	-
GGA4	HAP2336	55,600,526-55,611,703	-
GGA4	HAP2337	55,611,739-55,657,549	-
GGA4	HAP2349	55,930,441-55,935,444	-
GGA4	HAP2350	55,945,348-55,973,969	-
GGA4	HAP2351	55,977,559-55,987,612	-
GGA4	HAP2352	55,987,644-56,005,914	-
GGA4	HAP2353	56,005,933-56,031,271	-
GGA4	HAP2354	56,039,249-56,055,170	-
GGA4	HAP2355	56,058,469-56,094,722	NDST4
GGA4	HAP2356	56,098,338-56,112,821	NDST4
GGA4	HAP2357	56,115,640-56,124,022	-
GGA4	HAP2358	56,124,042-56,132,172	-
GGA4	HAP2383	56,705,019-56,711,703	-
GGA4	HAP2384	56,711,708-56,714,229	-
GGA4	HAP2385	56,722,756-56,725,014	-
GGA4	HAP2386	56,725,061-56,745,182	ANK2
GGA4	HAP2387	56,767,025-56,770,459	ANK2
GGA4	HAP2388	56,770,476-56,791,366	ANK2
GGA4	HAP2389	56,802,624-56,847,415	ANK2
GGA4	HAP2390	56,854,336-56,864,664	ANK2
GGA4	HAP2391	56,864,686-56,892,489	ANK2
GGA4	HAP2392	56,903,481-56,935,359	ANK2
GGA4	HAP2393	56,935,403-56,952,222	-
GGA4	HAP2394	56,961,200-56,984,076	-
GGA4	HAP2395	56,984,094-57,016,394	ANK2
GGA4	HAP2396	57,036,880-57,057,514	-
GGA4	HAP2397	57,057,556-57,097,197	LARP7
GGA4	HAP2398	57,105,344-57,121,496	-
GGA4	HAP2399	57,122,567-57,132,991	-
GGA4	HAP2400	57,139,895-57,154,814	ALPK1
GGA4	HAP2401	57,154,818-57,179,950	ALPK1/TIFA
GGA4	HAP2402	57,180,857-57,221,203	AP1AR/FAM241A
GGA4	HAP2403	57,235,382-57,245,091	-
GGA4	HAP2404	57,252,344-57,261,035	-
GGA4	HAP2405	57,269,659-57,293,575	-
GGA4	HAP2406	57,300,852-57,302,003	-
GGA4	HAP2407	57,305,757-57,312,415	-
GGA4	HAP2408	57,318,005-57,340,224	-
GGA4	HAP2409	57,340,225-57,350,780	-
GGA4	HAP2410	57,350,831-57,379,438	-
GGA4	HAP2411	57,381,281-57,396,319	-
GGA4	HAP2412	57,396,350-57,402,234	-
GGA4	HAP3128	74,778,413-74,788,431	-
GGA4	HAP3129	74,795,317-74,804,649	-
GGA4	HAP3130	74,804,684-74,898,827	KCNIP4
GGA4	HAP3131	74,900,145-74,902,002	KCNIP4
GGA4	HAP3132	74,902,003-74,907,736	KCNIP4
GGA4	HAP3133	74,911,445-74,917,674	-
GGA4	HAP3134	74,917,675-74,925,460	-
GGA4	HAP3135	74,927,625-74,927,657	-
GGA4	HAP3136	74,932,252-74,952,035	KCNIP4/PACRGL
GGA4	HAP3137	74,952,055-74,973,907	PACRGL
GGA4	HAP3138	74,985,794-75,032,073	SLIT2
GGA12	HAP117	3,578,855-3,637,393	SEMA3F/GNAT1
GGA12	HAP118	3,637,397-3,645,730	OASL/HYAL3/NAA80
GGA12	HAP119	3,645,734-3,645,771	-
GGA12	HAP120	3,645,776-3,654,890	SHISA5
GGA12	HAP121	3,654,942-3,693,486	SHISA5/ATRIP
GGA12	HAP122	3,693,501-3,707,263	ATRIP
GGA12	HAP123	3,707,271-3,724,994	IPPK
GGA12	HAP124	3,725,000-3,755,787	IPPK/CENPP
GGA12	HAP125	3,755,820-3,763,200	ECM2
GGA12	HAP141	3,963,581-3,966,319	IARS
GGA12	HAP142	3,971,035-3,978,847	IARS
GGA12	HAP143	3,978,915-3,992,947	IARS
GGA12	HAP144	3,992,953-4,024,438	IARS
GGA12	HAP145	4,024,456-4,057,092	IARS
GGA12	HAP146	4,057,095-4,066,443	-
GGA12	HAP147	4,066,477-4,089,168	-
GGA12	HAP188	5,022,540-5,027,641	-
GGA12	HAP189	5,027,659-5,054,822	-
GGA12	HAP190	5,061,227-5,062,742	-
GGA14	HAP544	12,478,865-12,479,904	-
GGA14	HAP545	12,479,931-12,479,946	-
GGA14	HAP546	12,481,771-12,578,360	NPRL3/HBZ/HBM/HBA1/TMEM8A/MRPL28/AXIN1
GGA14	HAP547	12,578,392-12,586,292	-
GGA14	HAP548	12,589,636-12,589,685	-
GGA14	HAP549	12,626,996-12,634,355	AXIN1/PDIA2 NA
GGA14	HAP550	12,634,374-12,650,076	RGS11/FAM234A
GGA14	HAP551	12,650,081-12,667,151	FAM234A
GGA14	HAP552	12,667,152-12,710,255	LUC7L/CLCN7/ECI1
GGA14	HAP560	12,908,176-12,921,033	CREBBP
GGA14	HAP564	12,948,378-12,953,075	-
GGA14	HAP565	12,953,223-12,959,484	-
GGA14	HAP566	12,959,498-12,993,958	CREBBP/ADCY9
GGA14	HAP580	13,305,324-13,347,868	SBK1
GGA14	HAP582	13,378,414-13,383,515	XPO6
GGA14	HAP583	13,383,560-13,388,406	XPO6
GGA14	HAP584	13,388,419-13,488,449	XPO6/NME4/DECR2/RAB11FIP3
GGA14	HAP585	13,488,472-13,511,340	CFAP70/WDR90
GGA14	HAP586	13,511,386-13,598,641	WDR90/RHOT2/RHBDL1/STUB1
GGA15	HAP351	8,995,146-9,056,664	RSPH14/GNAZ/SLC5A1
GGA15	HAP386	9,730,782-9,752,859	GCN1
GGA15	HAP387	9,752,886-9,766,908	GCN1
GGA15	HAP388	9,766,915-9,777,316	RAB35
GGA15	HAP389	9,777,345-9,814,376	RAB35/BICDL1
GGA17	HAP30	1,410,668-1,429,083	ZNF618
GGA17	HAP31	1,430,643-1,430,719	-
GGA17	HAP32	1,430,729-1,445,543	ZNF618
GGA17	HAP33	1,445,547-1,459,958	ZNF618
GGA17	HAP34	1,462,927-1,558,934	ZNF618
GGA21	HAP107	2,403,350-2,403,371	-
GGA21	HAP108	2,403,403-2,425,146	ACAP3
GGA21	HAP110	2,449,114-2,483,299	SCNN1D/UBE2J2
GGA22	HAP39	1,665,576-1,678,396	XPO7
GGA22	HAP40	1,683,663-1,814,448	XPO7/DOK2/GFRA2
GGA24	HAP100	2,539,867-2,563,781	JAM3/NCAPD3
GGA24	HAP101	2,563,818-2,584,291	NCAPD3/VPS26B
GGA24	HAP102	2,586,409-2,599,504	THYN1/ACAD8
GGA24	HAP103	2,599,518-2,609,802	-
GGA24	HAP104	2,609,853-2,641,988	B3GAT1
GGA24	HAP105	2,643,217-2,665,304	B3GAT1
GGA24	HAP107	2,684,469-2,701,220	-
GGA24	HAP117	2,837,468-2,840,670	-
GGA24	HAP118	2,840,676-2,855,724	-
GGA24	HAP119	2,867,471-2,869,971	-
GGA24	HAP120	2,869,996-2,871,039	-
GGA24	HAP121	2,871,075-2,877,654	ATP12A
GGA24	HAP122	2,878,235-2,900,141	ATP12A/SCN3B
GGA24	HAP123	2,900,153-2,902,337	-
GGA24	HAP124	2,902,341-2,922,703	SCN3B
GGA24	HAP125	2,923,344-2,941,448	SCN3B/GRAMD1B
GGA24	HAP126	2,941,454-2,941,487	-
GGA24	HAP127	2,941,489-2,945,364	GRAMD1B
GGA24	HAP128	2,945,374-2,945,394	-
GGA24	HAP129	2,945,399-2,972,251	GRAMD1B
GGA24	HAP130	2,987,453-3,000,910	GRAMD1B
GGA24	HAP131	3,000,911-3,004,242	GRAMD1B
GGA24	HAP132	3,004,268-3,033,958	GRAMD1B
GGA24	HAP133	3,034,197-3,041,157	GRAMD1B
GGA24	HAP134	3,064,384-3,064,421	-
GGA24	HAP135	3,064,424-3,079,204	-
GGA24	HAP136	3,079,247-3,098,756	CLMP
GGA24	HAP137	3,098,776-3,109,292	HSPA8/RF00016
GGA24	HAP138	3,115,196-3,118,583	-
GGA24	HAP139	3,119,201-3,132,310	BSX
GGA24	HAP140	3,132,353-3,138,471	JHY
GGA24	HAP141	3,147,827-3,193,334	JHY/CRTAM/UBASH3B
GGA24	HAP142	3,193,389-3,214,442	-
GGA24	HAP143	3,214,457-3,226,559	-
GGA24	HAP144	3,228,623-3,229,764	-
GGA24	HAP145	3,233,691-3,235,087	-
GGA24	HAP146	3,235,104-3,266,541	-
GGA24	HAP147	3,273,589-3,292,651	-
GGA24	HAP148	3,292,687-3,309,805	-
GGA24	HAP149	3,318,906-3,335,873	-
GGA27	HAP174	7,316,024-7,323,674	SMARCE1/KRT222
GGA27	HAP175	7,323,718-7,334,326	KRT222/KRT12
GGA27	HAP176	7,336,857-7,336,907	-
