# Supplementary material for: Haplotype analysis incorporating ancestral origins identified novel genetic loci associated with chicken body weight using an advanced intercross line
Source: Genet Sel Evol. 2024 Dec 20;56:78. doi: 10.1186/s12711-024-00946-y (PMC11660596; doi:10.1186/s12711-024-00946-y)
Supplement: Supplementary file 16 — Additional file 16: Table S14. Prioritized genes associated with body weight. [file 12711_2024_946_MOESM16_ESM.xlsx]

## Sheet: Sheet1
Method	Gene	Chr	Position	Rank	P-value
Ancestral haplotype-based GWAS	PBRM1	GGA12	1,105,932 - 1,164,786	1	0.0191
	GNL3	GGA12	1,165,743 - 1,174,018	2	0.03491
	NEK4	GGA12	1,184,932 - 1,201,802	3	0.09195
	NISCH	GGA12	982,813 - 1,016,928	4	0.1145
	SFMBT1	GGA12	1,279,013 - 1,338,568	5	0.1349
	MYO1H	GGA15	7,006,773 - 7,029,577	6	0.1358
	SPCS1	GGA12	1,180,932 - 1,183,221	7	0.1873
	FOXN4	GGA15	6,973,568 - 6,988,195	8	0.2093
	RPL29	GGA12	967,160 - 970,056	9	0.2218
	GLT8D1	GGA12	1,175,090 - 1,180,455	10	0.2244
	UNG	GGA15	6,946,607 - 6,950,966	11	0.3304
	MUSTN1	GGA12	1,237,478 - 1,240,970	12	0.3807
High-parent dominance	PDE1C	GGA2	48,126,705 - 48,416,766	1	0.00101515
	AVL9	GGA2	48,018,175 - 48,053,287	2	0.152006
	LSM5	GGA2	48,055,794 - 48,060,576	3	0.242435
	KBTBD2	GGA2	47,997,352 - 48,010,957	4	0.478152
Mid-parent dominance	EYA1	GGA2	116,925,618 - 117,074,063	1	0.000328575
	MYC	GGA2	139,734,098 - 139,738,744	2	0.00270446
	NCOA2	GGA2	116,504,849 - 116,596,399	3	0.00869441
	EDNRA	GGA4	31,904,342 - 31,933,857	4	0.00925887
	CREBBP	GGA14	12,891,875 - 12,969,501	5	0.00954983
	DACH2	GGA4	8,277,517 - 8,541,470	6	0.0128278
	ANK2	GGA4	56,725,180 - 57,009,349	7	0.0154378
	MAB21L2	GGA4	33,007,990 - 33,009,211	8	0.0173706
	KIF26B	GGA3	34,279,395 - 34,717,416	9	0.0225586
	SMCHD1	GGA2	101,090,869 - 101,163,136	10	0.0226338
	GNAZ	GGA15	8,986,343 - 9,013,471	11	0.0252449
	KCNIP4	GGA4	74,767,885 - 74,948,420	12	0.0278779
	METRN	GGA14	13,574,173 - 13,576,766	13	0.0318822
	RB1	GGA1	170,065,610 - 170,150,030	14	0.0320189
	CLMP	GGA24	3,059,934 - 3,100,446	15	0.036069
	PTPRM	GGA2	98,932,396 - 99,391,529	16	0.0387595
	EPB41L3	GGA2	100,148,458 - 100,212,328	17	0.0394169
	HNRNPU	GGA3	34,777,526 - 34,790,199	18	0.0413288
	SCN3B	GGA24	2,897,357 - 2,925,022	19	0.041884
	SULF1	GGA2	116,289,225 - 116,346,778	20	0.0549879
	LARP7	GGA4	57,070,604 - 57,098,235	21	0.0562016
	TBC1D5	GGA2	34,651,269 - 34,954,644	22	0.0623459
	THRB	GGA2	37,209,656 - 37,257,267	23	0.0654547
	BICDL1	GGA15	9,789,578 - 9,831,110	24	0.0662465
	SCRN1	GGA2	33,867,648 - 33,902,516	25	0.0668248
	LAMA1	GGA2	99,519,352 - 99,618,009	26	0.0788629
	LRBA	GGA4	32,846,926 - 33,218,988	27	0.0819452
	HSPA8	GGA24	3,102,875 - 3,110,564	28	0.0844495
	PREX2	GGA2	115,620,395 - 115,787,873	29	0.0867306
	XPO6	GGA14	13,353,454 - 13,401,167	30	0.0873588
	CRTAM	GGA24	3,151,297 - 3,163,767	31	0.0911017
	FAT4	GGA4	52,507,987 - 52,651,583	32	0.0936812
	NDC80	GGA2	101,172,292 - 101,191,007	33	0.0944651
	WRN	GGA4	34,668,440 - 34,710,571	34	0.0962895
	ZNF618	GGA17	1,423,467 - 1,554,275	35	0.103489
	NME4	GGA14	13,402,002 - 13,403,341	36	0.104377
	SBK1	GGA14	13,338,770 - 13,350,329	37	0.104736
	NDST4	GGA4	56,092,083 - 56,195,330	38	0.107662
	C8orf34	GGA2	115,821,712 - 115,984,273	39	0.113102
	C1QTNF12	GGA21	2,480,437 - 2,496,606	40	0.116027
	CDKL2	GGA4	34,029,543 - 34,062,799	41	0.116482
	UBE2E2	GGA2	36,805,788 - 37,055,784	42	0.121633
	IRX4	GGA2	86,044,965 - 86,053,142	43	0.122281
	SMARCE1	GGA27	7,303,677 - 7,318,189	44	0.128127
	SEMA3F	GGA12	3,580,056 - 3,597,490	45	0.136358
	DLGAP1	GGA2	100,491,423 - 100,845,080	46	0.136964
	FNDC3A	GGA1	170,318,524 - 170,431,070	47	0.13909
	ECI1	GGA14	12,703,654 - 12,708,714	48	0.139578
	GALNT15	GGA2	34,255,021 - 34,277,260	49	0.143153
	LUC7L	GGA14	12,661,871 - 12,678,159	50	0.148793
	HNRNPD	GGA4	46,406,249 - 46,416,007	51	0.149286
	RAB35	GGA15	9,769,631 - 9,784,984	52	0.154447
	UBASH3B	GGA24	3,169,790 - 3,221,633	53	0.16089
	KPNA3	GGA1	170,597,186 - 170,650,244	54	0.16931
	RNASEH2B	GGA1	171,220,977 - 171,264,767	55	0.170425
	RSPH14	GGA15	8,978,153 - 9,048,094	56	0.179137
	SCLT1	GGA4	34,025,752 - 34,049,297	57	0.179682
	GABBR2	GGA2	87,910,969 - 88,368,255	58	0.180319
	CAB39L	GGA1	170,465,095 - 170,526,727	59	0.182609
	JAM3	GGA24	2,520,519 - 2,547,726	60	0.18868
	INTS6	GGA1	171,417,529 - 171,459,449	61	0.190175
	MSS51	GGA14	13,469,982 - 13,472,376	62	0.1912
	RFTN1	GGA2	34,320,041 - 34,414,155	63	0.191869
	STUB1	GGA14	13,543,813 - 13,547,615	64	0.192217
	ARFGEF1	GGA2	115,379,044 - 115,463,018	65	0.193204
	B3GAT1	GGA24	2,619,471 - 2,649,394	66	0.194841
	COPS5	GGA2	115,315,596 - 115,326,952	67	0.226976
	METTL4	GGA2	101,191,146 - 101,207,940	68	0.228892
	CENPP	GGA12	3,743,099 - 3,861,939	69	0.230792
	WDR90	GGA14	13,494,491 - 13,524,475	70	0.240438
	XKR9	GGA2	116,774,238 - 116,782,120	71	0.245353
	ECM2	GGA12	3,762,272 - 3,778,378	72	0.249289
	RAB11FIP3	GGA14	13,409,979 - 13,450,780	73	0.251247
	SDHA	GGA2	85,662,894 - 85,678,854	74	0.253554
	HBZ	GGA14	12,503,627 - 12,505,300	75	0.256787
	GALNT12	GGA2	87,858,631 - 87,903,391	76	0.260207
	CFAP70	GGA14	13,473,277 - 13,496,508	77	0.26392
	ANKS6	GGA2	87,809,146 - 87,849,912	78	0.283033
	CPA6	GGA2	115,482,232 - 115,569,184	79	0.283512
	TIFA	GGA4	57,171,233 - 57,177,054	80	0.286227
	NAA80	GGA12	3,642,902 - 3,644,265	81	0.293126
	GNAT1	GGA12	3,598,978 - 3,601,688	82	0.296493
	GCN1	GGA15	9,724,720 - 9,765,409	83	0.29892
	DAZL	GGA2	34,429,595 - 34,442,888	84	0.299741
	AP1AR	GGA4	57,181,658 - 57,199,844	85	0.300582
	KCNRG	GGA1	170,697,168 - 170,700,171	86	0.315262
	TRAM1	GGA2	116,734,716 - 116,749,942	87	0.316938
	VCPIP1	GGA2	115,177,217 - 115,191,152	88	0.318351
	WIPF3	GGA2	33,838,517 - 33,863,336	89	0.318647
	GNAI2	GGA12	3,601,923 - 3,612,996	90	0.323923
	BSX	GGA24	3,127,754 - 3,129,687	91	0.325651
	FAM241A	GGA4	57,218,817 - 57,223,543	92	0.335119
	MRPL28	GGA14	12,534,726 - 12,537,892	93	0.336445
	AXIN1	GGA14	12,551,591 - 12,627,669	94	0.337883
	ACAP3	GGA21	2,384,332 - 2,446,767	95	0.348034
	SGK3	GGA2	115,207,256 - 115,264,028	96	0.3488
	APOOL	GGA4	8,717,385 - 8,732,413	97	0.350525
	RCBTB2	GGA1	170,154,736 - 170,180,679	98	0.352289
	CHMP5	GGA2	85,637,791 - 85,646,774	99	0.354536
	SLC38A3	GGA12	3,614,475 - 3,623,786	100	0.360057
	CYSLTR2	GGA1	170,225,814 - 170,235,083	101	0.361779
	FBXL16	GGA14	13,556,819 - 13,569,661	102	0.366076
	BBS12	GGA4	53,628,227 - 53,630,560	103	0.368841
	FH	GGA2	85,647,805 - 85,662,193	104	0.389449
	GRAMD1B	GGA24	2,929,796 - 3,036,108	105	0.390956
	BAG1	GGA2	85,628,166 - 85,637,391	106	0.393486
	CLCN7	GGA14	12,684,836 - 12,701,562	107	0.393758
	RCBTB1	GGA1	170,565,642 - 170,586,338	108	0.396149
	XYLB	GGA2	6,172,986 - 6,255,970	109	0.397913
	JHY	GGA24	3,135,533 - 3,149,845	110	0.406229
	PRDM14	GGA2	116,484,466 - 116,494,659	111	0.408692
	SETDB2	GGA1	170,527,078 - 170,545,135	112	0.409829
	FAM124A	GGA1	171,336,927 - 171,374,560	113	0.410341
	OASL	GGA12	3,635,427 - 3,637,460	114	0.420532
	PHF11	GGA1	170,550,122 - 170,564,885	115	0.437807
	FAM234A	GGA14	12,643,211 - 12,658,411	116	0.441009
	NDUFS6	GGA2	85,983,022 - 85,987,033	117	0.446329
	ZNF830	GGA2	85,614,487 - 85,626,391	118	0.450237
	TTC29	GGA4	31,586,087 - 31,704,957	119	0.452613
	DESI2	GGA3	34,820,640 - 34,835,301	120	0.453725
	AKAIN1	GGA2	100,257,486 - 100,276,143	121	0.454108
	KRT222	GGA27	7,320,674 - 7,326,276	122	0.456339
	PLCL2	GGA2	34,519,722 - 34,632,243	123	0.460198
	ACAD8	GGA24	2,590,528 - 2,597,651	124	0.472519
	TRIM13	GGA1	170,690,519 - 170,696,381	125	0.477386
	SUCLA2	GGA1	169,965,109 - 169,985,664	126	0.496388
	HBA1	GGA14	12,510,348 - 12,511,196	127	0.501112
	HYAL3	GGA12	3,640,843 - 3,643,608	128	0.511941
	CCDC127	GGA2	85,678,766 - 85,684,086	129	0.522973
	SPATA5	GGA4	53,381,734 - 53,566,168	130	0.523015
	LPAR6	GGA1	170,117,172 - 170,118,599	131	0.525552
	ZNF711	GGA4	8,678,574 - 8,699,226	132	0.531767
	NUDT15	GGA1	169,993,419 - 170,000,774	133	0.533393
	COX20	GGA3	34,801,117 - 34,805,212	134	0.540459
	ATP12A	GGA24	2,877,577 - 2,895,175	135	0.541782
	RHBDL1	GGA14	13,538,761 - 13,543,017	136	0.547819
	DNASE1L2	GGA14	12,708,735 - 12,711,732	137	0.555728
	OXNAD1	GGA2	34,296,808 - 34,317,152	138	0.572366
	RHOT2	GGA14	13,523,068 - 13,537,027	139	0.580192
	WDR24	GGA14	13,549,937 - 13,555,202	140	0.58911
	SLC6A19	GGA2	85,691,001 - 85,711,341	141	0.58921
	RGS11	GGA14	12,636,579 - 12,640,641	142	0.594439
	THYN1	GGA24	2,585,506 - 2,590,683	143	0.596439
	JMJD8	GGA14	13,548,049 - 13,549,783	144	0.597114
	ATRIP	GGA12	3,688,502 - 3,701,516	145	0.603943
	DECR2	GGA14	13,403,863 - 13,409,668	146	0.615367
	EFCAB2	GGA3	34,734,303 - 34,757,372	147	0.61539
	SHISA5	GGA12	3,654,065 - 3,659,153	148	0.625376
	DPH3P1	GGA2	34,293,909 - 34,296,747	149	0.62572
	UBE2J2	GGA21	2,470,192 - 2,476,038	150	0.628985
	NPRL3	GGA14	12,457,406 - 12,499,797	151	0.63848
	MED4	GGA1	170,000,869 - 170,009,932	152	0.645667
	HBM	GGA14	12,507,333 - 12,508,287	153	0.646289
	NCAPD3	GGA24	2,549,260 - 2,574,831	154	0.659104
	PPP1R42	GGA2	115,289,879 - 115,308,471	155	0.686513
	VPS26B	GGA24	2,575,317 - 2,583,331	156	0.695874
	IPPK	GGA12	3,718,788 - 3,743,338	157	0.699303
	ANKRD50	GGA4	52,779,411 - 52,910,398	158	0.702799
	TCF24	GGA2	115,280,942 - 115,286,441	159	0.70532
	CDADC1	GGA1	170,447,986 - 170,461,822	160	0.70532
	SPRYD7	GGA1	170,670,674 - 170,685,701	161	0.706571
	ARL11	GGA1	170,591,228 - 170,592,318	162	0.712397
	SLC6A18	GGA2	85,713,768 - 85,738,300	163	0.726346
	LACTB2	GGA2	116,753,612 - 116,766,886	164	0.735458
	PDIA2	GGA14	12,628,861 - 12,633,440	165	0.754374
	PACRGL	GGA4	74,946,865 - 74,962,574	166	0.768086
	SERPINE3	GGA1	171,398,869 - 171,415,010	167	0.782553
	SCNN1D	GGA21	2,453,661 - 2,465,445	168	0.80457
	MLNR	GGA1	170,432,827 - 170,436,669	169	0.807668
