# Supplementary material for: Haplotype analysis incorporating ancestral origins identified novel genetic loci associated with chicken body weight using an advanced intercross line
Source: Genet Sel Evol. 2024 Dec 20;56:78. doi: 10.1186/s12711-024-00946-y (PMC11660596; doi:10.1186/s12711-024-00946-y)
Supplement: Supplementary file 17 — Additional file 17: Script information used in this study. [file 12711_2024_946_MOESM17_ESM.txt]

The scripts used in this study:

1. Call snp using tassel software
	perl  ./tassel-5.2.51-standalone/run_pipeline.pl  -Xmx1024g -fork1 -GBSSeqToTagDBPlugin -e EcoRI -i ./data/  -db  gbs_F.db -k keyfile_eco_mse.txt -minKmerL 30 -kmerLength 60 -c 3 -batchSize 8 -mxKmerNum 600000000 -endPlugin -runfork1 1>> gbs.log
	perl ./tassel-5.2.51-standalone/run_pipeline.pl -Xmx256g -fork1 -TagExportToFastqPlugin -db gbs_F.db -o gbs.fq.gz -c 3 -endPlugin -runfork1 1>> gbs.log
	./bwa-0.7.15/bwa aln -n 3 -k 1 -t 10 Gallus6.fa gbs.fq.gz > gbs.sai
	./bwa-0.7.15/bwa samse -n 1 Gallus6.fa gbs.sai gbs.fq.gz > gbs.sam
	perl ./tassel-5.2.51-standalone/run_pipeline.pl -Xmx256g -fork1 -SAMToGBSdbPlugin -i gbs.sam -db gbs_F.db -endPlugin -runfork1 1>> gbs.log
	perl ./tassel-5.2.51-standalone/run_pipeline.pl -Xmx256g -fork1 -DiscoverySNPCallerPluginV2 -db gbs_F.db -ref Gallus6.fa -gapAlignRatio 0.04 -maxTagsCutSite 128 -sC 1 -mnLCov 0.1 -mnMAF 0.01 -endPlugin -runfork1 1>> gbs.log
	perl ./tassel-5.2.51-standalone/run_pipeline.pl -Xmx256g -fork1 -ProductionSNPCallerPluginV2 -batchSize 8 -db gbs_F.db -e EcoRI -i  ./data/ -k keyfile_eco_mse.txt  -kmerLength 60 -o gbs.raw.vcf -endPlugin -runfork1 1>> gbs.log
	perl ./tassel-5.2.51-standalone/run_pipeline.pl -Xmx256g -fork1 -SNPQualityProfilerPlugin -db gbs_F.db -statFile SNPquality_gbs.stat -endPlugin -runfork1 1>> gbs.log

2. Quality control and phasing 
	./vcftools-v0.1.16/bin/vcftools --vcf gbs.raw.vcf  --maf 0.01 --max-alleles 2 --min-alleles 2 --minDP 5 --minGQ 98 --recode --out gbs_all
	./vcftools-v0.1.16/bin/vcftools --vcf gbs_all.recode.vcf --max-missing 0.2 --recode --out gbs_all_max
	awk '{if($0~/#/){print $0}else {if($1 ~ /^[0-9]/){print $0}}}' gbs_all_max.recode.vcf  > gbs_all_max_filter.vcf
	java -Xmx150g  -jar ./beagle_5.0/beagle.28Sep18.793.jar  gt=gbs_all_max_filter.vcf  out=gbs gp=true nthreads=20  impute=true

3. Construction of linkage map
	java -cp ./LepMap3/binary/bin ParentCall2 data=pedigree.txt vcfFile=chr.recode.vcf removeNonInformative=1 ignoreParentOrder=1 > p.call
	java -cp ./LepMap3/binary/bin Filtering2 data=p.call removeNonInformative=1 > p_fil.call
	java -cp ./LepMap3/binary/bin SeparateChromosomes2 data=p_fil.call lodLimit=10  numThreads=20 minLod=3 > map.txt
	java -cp ./LepMap3/binary/bin   OrderMarkers2 data=p_fil.call map=map.txt  numThreads=20> genetic_map.txt

4. Infer local ancestry for each haplotype of each F9 individual using RFmix 
./rfmix -f F9.vcf -r F0.vcf -m sample.map -g genetic_map.txt -c 5 -G 9 -o result --chromosome=chr 

5. SNP-based GWAS and ancestral-haplotype-based GWAS 
	./gcta_1.91.1beta/gcta64 --grm F9 --autosome --autosome-num 33 --pheno F9_ind.phe  --covar F9_ind_sex_patch  --reml --out BW8_snp
	./gcta_1.91.1beta/gcta64 --mlma --bfile F9 --grm F9 --autosome --autosome-num 33 --pheno F9_ind.phe  --covar F9_ind_sex_patch --out BW8_snp

6. Haplotype-based GWAS 
	a. Haplotyp-based GRM
		library(vcfR)
		library(stringr)
		library(dplyr)
		#input vcf file
		vcf_file='test.vcf'
		vcf <- read.vcfR(vcf_file)
		#construct snp matrix
		make_snp_matrix <- function(vcf){
		gtvcf <- vcf@gt
		gtvcf <- gtvcf[,-1]
		gtvcf <- as.data.frame(gtvcf)
		#add _1 and _2 to sample names
		col <- colnames(gtvcf)
		n_sample <- dim(gtvcf)[2]
		n_snp <- dim(gtvcf)[1]
		name1 <- array()
		for (i in 1:n_sample) {
		name1[i] <- paste(col[i],"_1",sep = "")}
		name2 <- array()
		for (i in 1:n_sample) {
		name2[i] <- paste(col[i],"_2",sep = "")}
		#"|" as the separator
		sub1<- function(x){x[1]}
		sub3<- function(x){x[3]}
		m1 <- matrix(NA,nrow = n_sample*2,ncol = n_snp)
		for (i in 1:n_sample) {
		spl <- strsplit(as.character(gtvcf[,i]),'|')
		j = 2*i-1
		k = 2*i
		m1[j,] <- sapply(spl,sub1)
		m1[k,] <- sapply(spl,sub3)
		}
		#write row names
		xh <- as.data.frame(m1)
		for (i in 1:n_sample) {
		j = 2*i-1
		k = 2*i
		rownames(xh)[j] <- name1[i]
		rownames(xh)[k] <- name2[i]}
		return(xh)
		}
		xh <- make_snp_matrix(vcf)
		write.table(xh,"F9_chr28snp_matrix.txt",col.names = F,row.names = F,sep = "\t",quote = F)
		#xh is the SNP matrix, the rows is 2* the number of samples, and the columns is the number of SNP
		#input：xh, the length of window
		xh <- read.table("F9_chr28snp_matrix.txt")
		haplotype_grm_fix_window <- function(xh,window){
		#nc is the length of snp   
		nc <- dim(xh)[2]
		#nh is the total number of haplotype
		nh <- trunc(nc/window)
		#nr is haplotype type number——2* number of individual
		nr <- dim(xh)[1]
		hm <- matrix(NA,ncol = nh,nrow = nr)
		xhnum <- seq(1+window,window*nh,window)
		xxh <- matrix(NA,ncol = 1,nrow = nr)
		for (i in 1:nr) { 
		xxh[i,] <- paste(xh[i,],collapse="")}
		hm <- substr(xxh,1,window)
		for (i in xhnum ) {
		hm <- cbind(hm,substr(xxh,i,i+window-1))}
		h1 <- matrix(NA,ncol = nr,nrow = nr)
		for (j in 1:nr) {
			for (i in 1:nr) {
			if(hm[i,1] == hm[j,1]){
				h1[j,i] <- 1
			}else{h1[j,i] <- 0}
			}
		}
		for (o in 2:nh) {
			for (j in 1:nr) {
			for (i in 1:nr) {
				if(hm[i,o] == hm[j,o]){
				h1[j,i] <- h1[j,i] + 1
				}else{h1[j,i] <- h1[j,i] + 0}
			}
			}
		}
		#hh is gametic relationship matrix
		hh <- h1/nh
		h <- nr
		t1 <- matrix(c(1,1),byrow = F)
		t2 <- t(t1)
		Iah <- diag(rep(1,5),h/2,h/2)
		K <- kronecker(t(Iah),t2)
		#H11 is haplotype matrix
		H11 <- K%*%hh%*%t(K)/2 
		return(H11)
		}
		hap <- haplotype_grm_fix_window(xh,5)
		write.table(hap,"hap_matrix.txt",col.names = F,row.names = F,sep = "\t",quote = F)
		
	b. Haplotype-based GWAS
        library(lme4qtl)
		geno_in <- read.table("all_hap.txt") ###Each row represents an individual, and each column represents a haplotype ID. If the haplotype frequency is less than 0.1, the haplotype ID is marked as NA.
		phe <- read.table("BW8.phe",header=FALSE,sep="\t") #Body weight phenotype
		sex_covar <- read.table("sex_patch.txt",header=FALSE,sep="\t")
		Z1 <- read.table("hap_matrix.txt",header=FALSE,sep="\t")  # Calculated from script [a. haplotyp-based GRM]
		Z2=as.matrix(Z1)
		row.names(Z2) <- colnames(Z2) <- phe$V1
		dat <- data.frame(ID = phe$V1,trait = phe$V3,PATCH = sex_covar$V3,SEX = sex_covar$V4)
		 ##remove individuals with haplotype frequencies below 10%.    
		motif_dat <- function(genotype,dat){
		  delete <- which(is.na(genotype) == T)
		  dat[delete,] <- NA
		  return(dat)
		}
		motif_Z <- function(genotype,Z){
		  delete <- which(is.na(genotype) == T)
		  Z[delete,delete] <- NA
		  return(Z)
		}
		for (i in 1:ncol(geno_in)) {
		  genotype <- as.factor(geno_in[,i])
		  dat1 <- motif_dat(genotype,dat)
		  Z <- motif_Z(genotype,Z2)
		  m0 <- relmatLmer(trait ~ PATCH + SEX  + (1|ID), dat1, relmat = list(ID = Z)) ##Build a null model
		  m1 <- try(update(m0,.~. + genotype)) 
		  result <- try(anova(m0,m1)) 
		  print(result)
		  }

7. Adjusted the phenotype of F9  individuals
	phe=read.table('phe.txt', sep =' ', header = TRUE, stringsAsFactors = FALSE, check.names = FALSE)
	phe$sex <- factor(phe$sex)
	phe$patch<-factor(phe$patch)
	fit <- lm(bw8~sex+patch, data = phe)
	y.res<-residuals(fit)
	write.table(y.res,file="phe_adjust.txt",append=F,row.names=F)
	
8.  Estimation of haplotye effect size 
	library(hglm)
	library(rrBLUP)
	Infile <- read.table("hap_info.txt",sep = " ",stringsAsFactors = F,header = F) #each column sample_id phe sex patch haplotype_allele1 haplotype_allele2...
	Prep_data <- function(Infile){
		 X1 <- Infile[,c(3,4)]
 		 y <- Infile[,2]
 		 Z <- Infile[,c(5:ncol(Infile))]
 		 X <- data.frame(1,X1$V3,X1$V4)
  		return(list("y"=y,"X"=X,"Z"=Z))
	}
	prep  <- Prep_data(Infile = Infile)
	hg <- hglm(X = as.matrix(prep$X),y = prep$y,Z =as.matrix(prep$Z))
	S<- summary(hg)
	out <- S$RandCoefMat
	write.table(out,file="result.txt",row.names = F,col.names =T,quote = F,sep="\t")
